# Supplementary material for: Review of the genus Hieromantis Meyrick from China, with descriptions of three new species (Lepidoptera, Stathmopodidae)
Source: Zookeys. 2015 Nov 11;(534):85–102. doi: 10.3897/zookeys.534.5997 (PMC4669938; doi:10.3897/zookeys.534.5997)
Supplement: XML Treatment for Hieromantis [file zookeys.534.5997-treatment1.xml]

<!DOCTYPE tp:taxon-treatment
  PUBLIC "-//TaxonX//DTD Taxonomic Treatment Publishing DTD v0 20100105//EN" "tax-treatment-NSO.dtd">
<tp:taxon-treatment xmlns:tp="http://www.plazi.org/taxpub"><tp:treatment-meta><kwd-group><label>Taxon classification</label><kwd><named-content content-type="kingdom">Animalia</named-content></kwd><kwd><named-content content-type="order">Lepidoptera</named-content></kwd><kwd><named-content content-type="family">Stathmopodidae</named-content></kwd></kwd-group><mixed-citation publication-type="journal"><person-group><name><surname>Guan</surname><given-names>Wei</given-names></name><name><surname>Li</surname><given-names>Houhun</given-names></name></person-group><article-title>Review of the genus <italic><tp:taxon-name><tp:taxon-name-part taxon-name-part-type="genus">Hieromantis</tp:taxon-name-part></tp:taxon-name></italic> Meyrick from China, with descriptions of three new species (<tp:taxon-name><tp:taxon-name-part taxon-name-part-type="order">Lepidoptera</tp:taxon-name-part></tp:taxon-name>, <tp:taxon-name><tp:taxon-name-part taxon-name-part-type="family">Stathmopodidae</tp:taxon-name-part></tp:taxon-name>)</article-title><source>Zookeys</source><day>11</day><month>11</month><year>2015</year><volume>2015</volume><issue>534</issue><fpage>85</fpage><lpage>102</lpage><pub-id pub-id-type="doi">10.3897/zookeys.534.5997</pub-id></mixed-citation></tp:treatment-meta><tp:nomenclature><tp:taxon-name>
                        <tp:taxon-name-part taxon-name-part-type="genus">Hieromantis</tp:taxon-name-part>
                    </tp:taxon-name><tp:taxon-authority>Meyrick, 1897</tp:taxon-authority><tp:nomenclature-citation-list><tp:nomenclature-citation><tp:taxon-name><tp:taxon-name-part taxon-name-part-type="genus">Hieromantis</tp:taxon-name-part></tp:taxon-name><comment> Meyrick, 1897: 315. Type species: <italic><tp:taxon-name><tp:taxon-name-part taxon-name-part-type="genus">Hieromantis</tp:taxon-name-part> <tp:taxon-name-part taxon-name-part-type="species">ephodophora</tp:taxon-name-part></tp:taxon-name></italic> Meyrick, 1897, by monotypy.</comment></tp:nomenclature-citation></tp:nomenclature-citation-list></tp:nomenclature><tp:treatment-sec sec-type="Generic characters"><title>Generic characters.</title><p><bold>Adult.</bold> Head smoothly scaled. Antenna (Figs <xref ref-type="fig" rid="F2">2</xref>, <xref ref-type="fig" rid="F3">5</xref>) with scape dilated, concave ventrally and forming an eye-cap; flagellum ciliated in male, simple in female. Labial palpus (Figs <xref ref-type="fig" rid="F2">2</xref>, <xref ref-type="fig" rid="F3">6</xref>) with third segment slightly longer than second segment. Maxillary palpus (Fig. <xref ref-type="fig" rid="F2">2</xref>) four-segmented, extremely short. Forewing lanceolate, usually having a loose patch consisting of scale tufts with metallic luster on dorsum; R<sub>1</sub> and R<sub>2</sub> arising from before upper angle of cell, R<sub>3</sub> arising from upper angle of cell, R<sub>4</sub> and R<sub>5</sub> stalked, R<sub>5</sub> reaching costa near apex; M<sub>1</sub> and M<sub>2</sub> nearly parallel, M<sub>3</sub> arising from lower angle of cell; CuA<sub>1</sub> and CuA<sub>2</sub> very short, nearly parallel; 1A+2A furcate at base. Hindwing narrowly lanceolate, with long cilia approximately seven times width of wing; R<sub>2+3</sub> reaching 2/5 of costa, R<sub>4+5</sub> reaching costa before apex; M<sub>2</sub> and M<sub>3</sub> usually present (Fig. <xref ref-type="fig" rid="F2">3a</xref>), but sometimes coincident (Fig. <xref ref-type="fig" rid="F2">3b</xref>). Hindleg with tibia dorsally bearing tufts of erect scales, with bundles <!--PageBreak-->of bristles at apex. Abdominal tergites with second to seventh segments of male and second to sixth segments of female lined with spines on posterior margin (Fig. <xref ref-type="fig" rid="F2">4</xref>).</p><fig id="F2" position="float" orientation="portrait"><label>Figures 2–4.</label><caption><p>Morphological features of <italic><tp:taxon-name><tp:taxon-name-part taxon-name-part-type="genus">Hieromantis</tp:taxon-name-part></tp:taxon-name></italic> species. <bold>2</bold> <italic><tp:taxon-name><tp:taxon-name-part taxon-name-part-type="genus">Hieromantis</tp:taxon-name-part> <tp:taxon-name-part taxon-name-part-type="species">kurokoi</tp:taxon-name-part></tp:taxon-name></italic> Yasuda, head, slide No. NKUGW004 <bold>3a</bold> Ditto, venation, slide No. GW13139W <bold>3b</bold> <italic><tp:taxon-name><tp:taxon-name-part taxon-name-part-type="genus">Hieromantis</tp:taxon-name-part> <tp:taxon-name-part taxon-name-part-type="species">rectangula</tp:taxon-name-part></tp:taxon-name></italic> sp. n., venation, slide No. GW13143W <bold>4</bold> <italic><tp:taxon-name><tp:taxon-name-part taxon-name-part-type="genus">Hieromantis</tp:taxon-name-part> <tp:taxon-name-part taxon-name-part-type="species">kurokoi</tp:taxon-name-part></tp:taxon-name></italic> Yasuda, abdomen (genitalia removed), slide No. NKUGW004. Scale bars: 0.2 mm (<bold>2</bold>); 0.5 mm (<bold>3, 4</bold>).</p></caption><graphic xmlns:xlink="http://www.w3.org/1999/xlink" xlink:href="zookeys-534-085-g002.jpg" position="float" orientation="portrait" xlink:type="simple" id="oo_64434.jpg"/></fig><fig id="F3" position="float" orientation="portrait"><label>Figures 5–12.</label><caption><p>Adults of <italic><tp:taxon-name><tp:taxon-name-part taxon-name-part-type="genus">Hieromantis</tp:taxon-name-part></tp:taxon-name></italic> species. <bold>5</bold> <italic><tp:taxon-name><tp:taxon-name-part taxon-name-part-type="genus">Hieromantis</tp:taxon-name-part> <tp:taxon-name-part taxon-name-part-type="species">kurokoi</tp:taxon-name-part></tp:taxon-name></italic> Yasuda, ♀, head (dorsal view) <bold>6</bold> Ditto, (lateral view) <bold>7</bold> <italic><tp:taxon-name><tp:taxon-name-part taxon-name-part-type="genus">Hieromantis</tp:taxon-name-part> <tp:taxon-name-part taxon-name-part-type="species">rectangula</tp:taxon-name-part></tp:taxon-name></italic> sp. n., holotype, ♂ <bold>8</bold> <italic><tp:taxon-name><tp:taxon-name-part taxon-name-part-type="genus">Hieromantis</tp:taxon-name-part> <tp:taxon-name-part taxon-name-part-type="species">arcuata</tp:taxon-name-part></tp:taxon-name></italic> sp. n., paratype, ♂ <bold>9</bold> <italic><tp:taxon-name><tp:taxon-name-part taxon-name-part-type="genus">Hieromantis</tp:taxon-name-part> <tp:taxon-name-part taxon-name-part-type="species">puerensis</tp:taxon-name-part></tp:taxon-name></italic> sp. n., holotype, ♀ <bold>10</bold> <italic><tp:taxon-name><tp:taxon-name-part taxon-name-part-type="genus">Hieromantis</tp:taxon-name-part> <tp:taxon-name-part taxon-name-part-type="species">phaeodora</tp:taxon-name-part></tp:taxon-name></italic> Meyrick, ♂ <bold>11</bold> <italic><tp:taxon-name><tp:taxon-name-part taxon-name-part-type="genus">Hieromantis</tp:taxon-name-part> <tp:taxon-name-part taxon-name-part-type="species">kurokoi</tp:taxon-name-part></tp:taxon-name></italic> Yasuda, ♀ <bold>12</bold> <italic><tp:taxon-name><tp:taxon-name-part taxon-name-part-type="genus">Hieromantis</tp:taxon-name-part> <tp:taxon-name-part taxon-name-part-type="species">sheni</tp:taxon-name-part></tp:taxon-name></italic> Li &amp; Wang, ♀. Scale bars: 2.0 mm, except 0.5 mm (<bold>5–6</bold>).</p></caption><graphic xmlns:xlink="http://www.w3.org/1999/xlink" xlink:href="zookeys-534-085-g003.jpg" position="float" orientation="portrait" xlink:type="simple" id="oo_64435.jpg"/></fig><p><bold>Male genitalia.</bold> Uncus usually subtriangular; gnathos broad tongue-shaped or subtriangular, about same length as uncus. Valva straight or obliquely upturned distally; sacculus weakly sclerotized. anellus lobes developed, usually longer than juxta. Aedeagus with a distal clubbed projection ventrally; cornutus present or absent.</p><p><bold>Female genitalia.</bold> Intersegmental membrane between papilla analis and eighth abdominal segment usually longer than twice length of papilla analis. Antrum usually rectangular. Corpus bursae round or ovate, sometimes elongated; signum present or absent. Appendix bursae long tube shaped, usually with dilation. Ductus seminalis extremely thin.</p></tp:treatment-sec><tp:treatment-sec sec-type="Diagnosis"><title>Diagnosis.</title><p>The genus <italic><tp:taxon-name><tp:taxon-name-part taxon-name-part-type="genus">Hieromantis</tp:taxon-name-part></tp:taxon-name></italic> is related to <italic><tp:taxon-name><tp:taxon-name-part taxon-name-part-type="genus">Stathmopoda</tp:taxon-name-part></tp:taxon-name></italic> by sharing a ciliated antenna in male. It can be easily separated by the dilated scape that forms an eye-cap and the forewing that usually has a large patch with metallic luster on the dorsum.</p></tp:treatment-sec><tp:treatment-sec sec-type="Biology"><title>Biology.</title><p>Little is known about the biology of <italic><tp:taxon-name><tp:taxon-name-part taxon-name-part-type="genus">Hieromantis</tp:taxon-name-part></tp:taxon-name></italic>. Larvae of <italic><tp:taxon-name><tp:taxon-name-part taxon-name-part-type="genus">Hieromantis</tp:taxon-name-part> <tp:taxon-name-part taxon-name-part-type="species">kurokoi</tp:taxon-name-part></tp:taxon-name></italic> Yasuda, 1988 were found on <italic><tp:taxon-name><tp:taxon-name-part taxon-name-part-type="genus">Cuscuta</tp:taxon-name-part> <tp:taxon-name-part taxon-name-part-type="species">japonica</tp:taxon-name-part></tp:taxon-name></italic> Choisy in autumn (<xref ref-type="bibr" rid="B14">Murase 2002</xref>).</p><!--PageBreak--><!--PageBreak--></tp:treatment-sec><tp:treatment-sec sec-type="Distribution"><title>Distribution.</title><p>China, Japan, Sri Lanka, the Andaman Islands, Russia, Australia, New Guinea, Samoa, Fiji, Guadalcanal Island.</p></tp:treatment-sec><tp:treatment-sec sec-type="Key to Chinese species of Hieromantis"><title>Key to Chinese species of <italic><tp:taxon-name><tp:taxon-name-part taxon-name-part-type="genus">Hieromantis</tp:taxon-name-part></tp:taxon-name></italic></title><table-wrap content-type="key" position="anchor" orientation="portrait"><table id="TID0EEGAC" rules="all"><tbody><tr><td rowspan="1" colspan="1">1</td><td rowspan="1" colspan="1">Male</td><td rowspan="1" colspan="1"><bold>2</bold></td></tr><tr><td rowspan="1" colspan="1">−</td><td rowspan="1" colspan="1">Female</td><td rowspan="1" colspan="1"><bold>6</bold></td></tr><tr><td rowspan="1" colspan="1">2</td><td rowspan="1" colspan="1">Cucullus rounded, not upturned (Fig. <xref ref-type="fig" rid="F4">16</xref>)</td><td rowspan="1" colspan="1"><bold><italic><tp:taxon-name><tp:taxon-name-part taxon-name-part-type="genus">Hieromantis</tp:taxon-name-part> <tp:taxon-name-part taxon-name-part-type="species">kurokoi</tp:taxon-name-part></tp:taxon-name></italic></bold></td></tr><tr><td rowspan="1" colspan="1">−</td><td rowspan="1" colspan="1">Cucullus subtriangular, usually upturned</td><td rowspan="1" colspan="1"><bold>3</bold></td></tr><tr><td rowspan="1" colspan="1">3</td><td rowspan="1" colspan="1">Aedeagus without cornutus (Fig. <xref ref-type="fig" rid="F4">13</xref>)</td><td rowspan="1" colspan="1"><bold><italic><tp:taxon-name><tp:taxon-name-part taxon-name-part-type="genus">Hieromantis</tp:taxon-name-part> <tp:taxon-name-part taxon-name-part-type="species">rectangula</tp:taxon-name-part></tp:taxon-name></italic> sp. n.</bold></td></tr><tr><td rowspan="1" colspan="1">−</td><td rowspan="1" colspan="1">Aedeagus with cornutus</td><td rowspan="1" colspan="1"><bold>4</bold></td></tr><tr><td rowspan="1" colspan="1">4</td><td rowspan="1" colspan="1">Uncus clubbed in distal 1/4 (Fig. <xref ref-type="fig" rid="F4">14</xref>)</td><td rowspan="1" colspan="1"><bold><italic><tp:taxon-name><tp:taxon-name-part taxon-name-part-type="genus">Hieromantis</tp:taxon-name-part> <tp:taxon-name-part taxon-name-part-type="species">arcuata</tp:taxon-name-part></tp:taxon-name></italic> sp. n.</bold></td></tr><tr><td rowspan="1" colspan="1">−</td><td rowspan="1" colspan="1">Uncus subrectangular in distal 1/4</td><td rowspan="1" colspan="1"><bold>5</bold></td></tr><tr><td rowspan="1" colspan="1">5</td><td rowspan="1" colspan="1">Cornutus approximately 3/5 length of aedeagus, extending from basal 1/5 to distal 1/5 (Fig. <xref ref-type="fig" rid="F4">15</xref>)</td><td rowspan="1" colspan="1"><bold><italic><tp:taxon-name><tp:taxon-name-part taxon-name-part-type="genus">Hieromantis</tp:taxon-name-part> <tp:taxon-name-part taxon-name-part-type="species">phaeodora</tp:taxon-name-part></tp:taxon-name></italic></bold></td></tr><tr><td rowspan="1" colspan="1">−</td><td rowspan="1" colspan="1">Cornutus approximately 1/3 length of aedeagus, extending from basal 1/3 to distal 1/3 (Fig. <xref ref-type="fig" rid="F4">17</xref>)</td><td rowspan="1" colspan="1"><bold><italic><tp:taxon-name><tp:taxon-name-part taxon-name-part-type="genus">Hieromantis</tp:taxon-name-part> <tp:taxon-name-part taxon-name-part-type="species">sheni</tp:taxon-name-part></tp:taxon-name></italic></bold></td></tr><tr><td rowspan="1" colspan="1">6</td><td rowspan="1" colspan="1">Corpus bursae with signum</td><td rowspan="1" colspan="1"><bold>7</bold></td></tr><tr><td rowspan="1" colspan="1">−</td><td rowspan="1" colspan="1">Corpus bursae without signum</td><td rowspan="1" colspan="1"><bold>10</bold></td></tr><tr><td rowspan="1" colspan="1">7</td><td rowspan="1" colspan="1">Appendix bursae longer than four times length of corpus bursae</td><td rowspan="1" colspan="1"><bold>8</bold></td></tr><tr><td rowspan="1" colspan="1">−</td><td rowspan="1" colspan="1">Appendix bursae about same length as corpus bursae</td><td rowspan="1" colspan="1"><bold>9</bold></td></tr><tr><td rowspan="1" colspan="1">8</td><td rowspan="1" colspan="1">Intersegmental membrane between papilla analis and eighth abdominal segment longer than papilla analis, corpus bursae without rowed teeth (Fig. <xref ref-type="fig" rid="F5">19</xref>)</td><td rowspan="1" colspan="1"><bold><italic><tp:taxon-name><tp:taxon-name-part taxon-name-part-type="genus">Hieromantis</tp:taxon-name-part> <tp:taxon-name-part taxon-name-part-type="species">arcuata</tp:taxon-name-part></tp:taxon-name></italic> sp. n.</bold></td></tr><tr><td rowspan="1" colspan="1">−</td><td rowspan="1" colspan="1">Intersegmental membrane between papilla analis and eighth abdominal segment as long as papilla analis, corpus bursae with two parallel rows of teeth (Fig. <xref ref-type="fig" rid="F5">21</xref>)</td><td rowspan="1" colspan="1"><bold><italic><tp:taxon-name><tp:taxon-name-part taxon-name-part-type="genus">Hieromantis</tp:taxon-name-part> <tp:taxon-name-part taxon-name-part-type="species">phaeodora</tp:taxon-name-part></tp:taxon-name></italic></bold></td></tr><tr><td rowspan="1" colspan="1">9</td><td rowspan="1" colspan="1">Corpus bursae ovate, signum arcuate (Fig. <xref ref-type="fig" rid="F6">22</xref>)</td><td rowspan="1" colspan="1"><bold><italic><tp:taxon-name><tp:taxon-name-part taxon-name-part-type="genus">Hieromantis</tp:taxon-name-part> <tp:taxon-name-part taxon-name-part-type="species">kurokoi</tp:taxon-name-part></tp:taxon-name></italic></bold></td></tr><tr><td rowspan="1" colspan="1">−</td><td rowspan="1" colspan="1">Corpus bursae pyriform, signum linear, consisting of four basally joined teeth (Fig. <xref ref-type="fig" rid="F6">23</xref>)</td><td rowspan="1" colspan="1"><bold><italic><tp:taxon-name><tp:taxon-name-part taxon-name-part-type="genus">Hieromantis</tp:taxon-name-part> <tp:taxon-name-part taxon-name-part-type="species">sheni</tp:taxon-name-part></tp:taxon-name></italic></bold></td></tr><tr><td rowspan="1" colspan="1">10</td><td rowspan="1" colspan="1">Antrum subrectangular, without lamella antevaginalis (Fig. <xref ref-type="fig" rid="F5">18</xref>)</td><td rowspan="1" colspan="1"><bold><italic><tp:taxon-name><tp:taxon-name-part taxon-name-part-type="genus">Hieromantis</tp:taxon-name-part> <tp:taxon-name-part taxon-name-part-type="species">rectangula</tp:taxon-name-part></tp:taxon-name></italic> sp. n.</bold></td></tr><tr><td rowspan="1" colspan="1">−</td><td rowspan="1" colspan="1">Antrum indistinct, lamella antevaginalis consisting of a pair of kidney-shaped sclerites (Fig. <xref ref-type="fig" rid="F5">20</xref>)</td><td rowspan="1" colspan="1"><bold><italic><tp:taxon-name><tp:taxon-name-part taxon-name-part-type="genus">Hieromantis</tp:taxon-name-part> <tp:taxon-name-part taxon-name-part-type="species">puerensis</tp:taxon-name-part></tp:taxon-name></italic> sp. n.</bold></td></tr></tbody></table></table-wrap></tp:treatment-sec><tp:treatment-sec><!--Section generated to contain objects referenced in tp:taxon-treatment.--><fig id="F4" position="float" orientation="portrait"><label>Figures 13–17.</label><caption><p>Male genitalia of <italic><tp:taxon-name><tp:taxon-name-part taxon-name-part-type="genus">Hieromantis</tp:taxon-name-part></tp:taxon-name></italic> species. <bold>13</bold> <italic><tp:taxon-name><tp:taxon-name-part taxon-name-part-type="genus">Hieromantis</tp:taxon-name-part> <tp:taxon-name-part taxon-name-part-type="species">rectangula</tp:taxon-name-part></tp:taxon-name></italic> sp. n., holotype, slide No. GW13134 <bold>14</bold> <italic><tp:taxon-name><tp:taxon-name-part taxon-name-part-type="genus">Hieromantis</tp:taxon-name-part> <tp:taxon-name-part taxon-name-part-type="species">arcuata</tp:taxon-name-part></tp:taxon-name></italic> sp. n., holotype, slide No. GW13203 <bold>15</bold> <italic><tp:taxon-name><tp:taxon-name-part taxon-name-part-type="genus">Hieromantis</tp:taxon-name-part> <tp:taxon-name-part taxon-name-part-type="species">phaeodora</tp:taxon-name-part></tp:taxon-name></italic> Meyrick, slide No. GW14027 <bold>16</bold> <italic><tp:taxon-name><tp:taxon-name-part taxon-name-part-type="genus">Hieromantis</tp:taxon-name-part> <tp:taxon-name-part taxon-name-part-type="species">kurokoi</tp:taxon-name-part></tp:taxon-name></italic> Yasuda, slide No. GW13138 <bold>17</bold> <italic><tp:taxon-name><tp:taxon-name-part taxon-name-part-type="genus">Hieromantis</tp:taxon-name-part> <tp:taxon-name-part taxon-name-part-type="species">sheni</tp:taxon-name-part></tp:taxon-name></italic> Li &amp; Wang, slide No. GW12299. Scale bars: 0.2 mm.</p></caption><graphic xmlns:xlink="http://www.w3.org/1999/xlink" xlink:href="zookeys-534-085-g004.jpg" position="float" orientation="portrait" xlink:type="simple" id="oo_64436.jpg"/></fig><fig id="F5" position="float" orientation="portrait"><label>Figures 18–21.</label><caption><p>Female genitalia of <italic><tp:taxon-name><tp:taxon-name-part taxon-name-part-type="genus">Hieromantis</tp:taxon-name-part></tp:taxon-name></italic> species. <bold>18</bold> <italic><tp:taxon-name><tp:taxon-name-part taxon-name-part-type="genus">Hieromantis</tp:taxon-name-part> <tp:taxon-name-part taxon-name-part-type="species">rectangula</tp:taxon-name-part></tp:taxon-name></italic> sp. n., paratype, slide No. GW13144 <bold>19</bold> <italic><tp:taxon-name><tp:taxon-name-part taxon-name-part-type="genus">Hieromantis</tp:taxon-name-part> <tp:taxon-name-part taxon-name-part-type="species">arcuata</tp:taxon-name-part></tp:taxon-name></italic> sp. n., paratype, slide No. GW13146 <bold>20</bold> <italic><tp:taxon-name><tp:taxon-name-part taxon-name-part-type="genus">Hieromantis</tp:taxon-name-part> <tp:taxon-name-part taxon-name-part-type="species">puerensis</tp:taxon-name-part></tp:taxon-name></italic> sp. n., holotype, slide No. GW13142 <bold>21</bold> <italic><tp:taxon-name><tp:taxon-name-part taxon-name-part-type="genus">Hieromantis</tp:taxon-name-part> <tp:taxon-name-part taxon-name-part-type="species">phaeodora</tp:taxon-name-part></tp:taxon-name></italic> Meyrick, slide No. GW12266. Scale bars: 0.5 mm.</p></caption><graphic xmlns:xlink="http://www.w3.org/1999/xlink" xlink:href="zookeys-534-085-g005.jpg" position="float" orientation="portrait" xlink:type="simple" id="oo_64437.jpg"/></fig><fig id="F6" position="float" orientation="portrait"><label>Figures 22–23.</label><caption><p>Female genitalia of <italic><tp:taxon-name><tp:taxon-name-part taxon-name-part-type="genus">Hieromantis</tp:taxon-name-part></tp:taxon-name></italic> species. <bold>22</bold> <italic><tp:taxon-name><tp:taxon-name-part taxon-name-part-type="genus">Hieromantis</tp:taxon-name-part> <tp:taxon-name-part taxon-name-part-type="species">kurokoi</tp:taxon-name-part></tp:taxon-name></italic> Yasuda, slide No. GW13141 <bold>23</bold> <italic><tp:taxon-name><tp:taxon-name-part taxon-name-part-type="genus">Hieromantis</tp:taxon-name-part> <tp:taxon-name-part taxon-name-part-type="species">sheni</tp:taxon-name-part></tp:taxon-name></italic> Li &amp; Wang, slide No. GW14030. Scale bars: 0.5 mm.</p></caption><graphic xmlns:xlink="http://www.w3.org/1999/xlink" xlink:href="zookeys-534-085-g006.jpg" position="float" orientation="portrait" xlink:type="simple" id="oo_64438.jpg"/></fig></tp:treatment-sec><ref-list><ref id="B14"><mixed-citation xmlns:xlink="http://www.w3.org/1999/xlink" xlink:type="simple"><person-group><name name-style="western"><surname>Murase</surname><given-names>M</given-names></name></person-group> (<year>2002</year>) <article-title><italic><tp:taxon-name><tp:taxon-name-part taxon-name-part-type="genus">Hieromantis</tp:taxon-name-part> <tp:taxon-name-part taxon-name-part-type="species">kurokoi</tp:taxon-name-part></tp:taxon-name></italic> Yasuda (<tp:taxon-name><tp:taxon-name-part taxon-name-part-type="family">Stathmopodidae</tp:taxon-name-part></tp:taxon-name>) and two geometrines, reared on <italic><tp:taxon-name><tp:taxon-name-part taxon-name-part-type="genus">Cuscuta</tp:taxon-name-part> <tp:taxon-name-part taxon-name-part-type="species">japonica</tp:taxon-name-part></tp:taxon-name></italic>.</article-title> <source>Japan Heterocerists’ Journal</source> <volume>220</volume>: <lpage>383</lpage>. </mixed-citation></ref></ref-list></tp:taxon-treatment>
