# Supplementary material for: Review of the genus Hieromantis Meyrick from China, with descriptions of three new species (Lepidoptera, Stathmopodidae)
Source: Zookeys. 2015 Nov 11;(534):85–102. doi: 10.3897/zookeys.534.5997 (PMC4669938; doi:10.3897/zookeys.534.5997)
Supplement: XML Treatment for Hieromantis rectangula [file zookeys.534.5997-treatment2.xml]

<!DOCTYPE tp:taxon-treatment
  PUBLIC "-//TaxonX//DTD Taxonomic Treatment Publishing DTD v0 20100105//EN" "tax-treatment-NSO.dtd">
<tp:taxon-treatment xmlns:tp="http://www.plazi.org/taxpub"><tp:treatment-meta><kwd-group><label>Taxon classification</label><kwd><named-content content-type="kingdom">Animalia</named-content></kwd><kwd><named-content content-type="order">Lepidoptera</named-content></kwd><kwd><named-content content-type="family">Stathmopodidae</named-content></kwd></kwd-group><mixed-citation publication-type="journal"><person-group><name><surname>Guan</surname><given-names>Wei</given-names></name><name><surname>Li</surname><given-names>Houhun</given-names></name></person-group><article-title>Review of the genus <italic><tp:taxon-name><tp:taxon-name-part taxon-name-part-type="genus">Hieromantis</tp:taxon-name-part></tp:taxon-name></italic> Meyrick from China, with descriptions of three new species (<tp:taxon-name><tp:taxon-name-part taxon-name-part-type="order">Lepidoptera</tp:taxon-name-part></tp:taxon-name>, <tp:taxon-name><tp:taxon-name-part taxon-name-part-type="family">Stathmopodidae</tp:taxon-name-part></tp:taxon-name>)</article-title><source>Zookeys</source><day>11</day><month>11</month><year>2015</year><volume>2015</volume><issue>534</issue><fpage>85</fpage><lpage>102</lpage><pub-id pub-id-type="doi">10.3897/zookeys.534.5997</pub-id></mixed-citation></tp:treatment-meta><tp:nomenclature><tp:taxon-name>
                        <tp:taxon-name-part taxon-name-part-type="genus">Hieromantis</tp:taxon-name-part>
                        <tp:taxon-name-part taxon-name-part-type="species">rectangula</tp:taxon-name-part>
                        <object-id xmlns:xlink="http://www.w3.org/1999/xlink" content-type="zoobank" xlink:type="simple">http://zoobank.org/6AC5AEDE-2E26-4F50-A3BC-0BAA703420FF</object-id>
                    </tp:taxon-name><tp:taxon-status xmlns:xlink="http://www.w3.org/1999/xlink" xlink:type="simple">sp. n.</tp:taxon-status><xref ref-type="fig" rid="F3">Figs 7</xref><xref ref-type="fig" rid="F4">, 13</xref><xref ref-type="fig" rid="F5">, 18</xref></tp:nomenclature><tp:treatment-sec sec-type="type material"><title>Type material.</title><p><bold>CHINA: Holotype</bold> ♂, Mt. Diaoluo (<named-content xmlns:xlink="http://www.w3.org/1999/xlink" content-type="dwc:verbatimCoordinates" xlink:type="simple">18°28'N, 109°31'E</named-content>), Hainan Province, 940 m, 31.v.2007, leg. Zhiwei Zhang &amp; Weichun Li, genitalia slide No. GW13134. <bold>Paratypes: Hainan Province</bold>: 4♂, Mt. Wuzhi, 700 m, 19.v.2007, leg. Zhiwei Zhang &amp; Weichun Li; 5♂, 6♀, Mt. Wuzhi, 742 m, 18−22.v.2015, leg. Peixin Cong, Wei Guan &amp; Sha Hu; 1♂, 2♀, Jianfengling, 940 m, 4−5.vi.2007, leg. Zhiwei Zhang &amp; Weichun Li; 1♀, Jianfengling, 810 m, 30.iii.2008, leg. Bingbing Hu &amp; Haiyan Bai; 1♂, Jianfengling, 770 m, 16.vii.2014, leg. Peixin Cong, Linjie Liu &amp; Sha Hu; 10♂, 13♀, Jianfengling, 770 m, 28.v.−5.vi.2015, leg. Peixin Cong, Wei Guan &amp; Sha Hu; 1♀, Mt. Limu, 607 m, 16.v.2015, leg. Peixin Cong, Wei Guan &amp; Sha Hu; <bold>Zhejiang Province</bold>: 1♂, Mt. Jiulong, 400 m, 6.viii.2011, leg. Linlin Yang &amp; Na Chen; <bold>Fujian Province</bold>: 1♀, Mt. Wuyi, 740 m, 17.v.2004, leg. Haili Yu.</p></tp:treatment-sec><tp:treatment-sec sec-type="Diagnosis"><title>Diagnosis.</title><p>This new species is similar to <italic><tp:taxon-name><tp:taxon-name-part taxon-name-part-type="genus">Hieromantis</tp:taxon-name-part> <tp:taxon-name-part taxon-name-part-type="species">makiosana</tp:taxon-name-part></tp:taxon-name></italic> Yasuda, 1988 by the similar forewing markings, but can be distinguished by the inverted triangular costal patch on the forewing having a black dot at its ventral angle; the cucullus slightly concave on the outer margin near the junction with the ventral margin of the valva and the rectangular juxta in the male genitalia; and the ostium without minute spines in the female genitalia. In <italic><tp:taxon-name><tp:taxon-name-part taxon-name-part-type="genus">Hieromantis</tp:taxon-name-part> <tp:taxon-name-part taxon-name-part-type="species">makiosana</tp:taxon-name-part></tp:taxon-name></italic>, the similar costal patch on the forewing lacks a black dot at its ventral angle; the cucullus is straight on the outer margin and the juxta is ovate; and the ostium has minute spines.</p></tp:treatment-sec><tp:treatment-sec sec-type="Description"><title>Description.</title><p>Adult (Fig. <xref ref-type="fig" rid="F3">7</xref>). Wingspan 6.0−8.5 mm. Head with frons silvery white; vertex mottled with ochreous yellow scales; occiput yellowish brown. Labial palpus ochreous yellow on outer surface, silvery white on inner surface. Antenna with scape pale yellowish brown, edged with snowy white scales anteriorly; flagellum ochreous yellow, with brown rings. Thorax and tegula pale yellowish brown. Forewing creamy white, with scattered yellowish brown scales, ochreous yellow from dorsal 2/3 along dorsum to apex; trapezoidal ochreous yellow patch extending from between costal 1/3 and 2/5 to between dorsal 1/4 and 1/2; inverted triangular ochreous yellow patch extending from between costal 3/5 and 4/5 to lower angle of cell, bearing an ill-defined black dot posteriorly, with a narrow silvery gray band placed along its outer margin; dorsum with an ovate dark blotch located between basal 1/4 and 2/5 consisting of tufts of shining purple gray scales, its anterior margin cross 2/5 width of wing, near its inner side set a black spot; cilia pale yellowish brown. Hindwing grayish brown; cilia yellowish brown. Legs pale yellowish brown: foreleg with tibia purple brown on inner side, yellowish white on outer side, tarsus ringed with dark brown scales at apices of basal two tarsomeres; mid tibia dorsally with long yellowish brown bristles at middle and at apex, tarsus ringed with blackish brown scales at apices of basal two tarsomeres; hind tibia dorsally with dense pale grayish yellow bristles, ringed with blackish brown bristles at apex, tarsus dorsally with pale grayish yellow bristles on basal two tarsomeres, ringed with blackish brown bristles at apices of basal three tarsomeres. Abdomen ochreous gray on dorsal surface, shining white on ventral surface; lateral sides and anal tuft grayish white.</p><p><bold>Male genitalia</bold> (Fig. <xref ref-type="fig" rid="F4">13</xref>). Uncus basally broad, gradually narrowed to 2/3, with sparse long hairs laterally, distal 1/3 thin clubbed. Gnathos broad tongue-shaped, bluntly rounded at apex. Tegumen about 1.3 times length of uncus. Valva narrow basally, broadened distally; costa concave at middle; sacculus narrow, slightly concave near base on ventral margin, then convex up to junction with cucullus; cucullus elongate triangular, obliquely upward-oriented, narrowly rounded at apex, slightly concave on outer margin near junction with ventral margin of valva. Vinculum narrowly banded; saccus short rectangular, about 1/6 length of uncus. Juxta rectangular, anterior margin sclerotized, pointed medially, posterior margin bluntly rounded; anellus lobes elongate clubbed, about twice length of juxta. Aedeagus about 1.2 times length of valva, basal 2/3 nearly uniform, distal 1/3 gradually narrowed, produced to a thin clubbed distal projection ventrally, sclerotized near apex dorsally; with numerous tiny spines extending from basal 1/2 to 5/6; cornutus absent.</p><fig id="F4" position="float" orientation="portrait"><label>Figures 13–17.</label><caption><p>Male genitalia of <italic><tp:taxon-name><tp:taxon-name-part taxon-name-part-type="genus">Hieromantis</tp:taxon-name-part></tp:taxon-name></italic> species. <bold>13</bold> <italic><tp:taxon-name><tp:taxon-name-part taxon-name-part-type="genus">Hieromantis</tp:taxon-name-part> <tp:taxon-name-part taxon-name-part-type="species">rectangula</tp:taxon-name-part></tp:taxon-name></italic> sp. n., holotype, slide No. GW13134 <bold>14</bold> <italic><tp:taxon-name><tp:taxon-name-part taxon-name-part-type="genus">Hieromantis</tp:taxon-name-part> <tp:taxon-name-part taxon-name-part-type="species">arcuata</tp:taxon-name-part></tp:taxon-name></italic> sp. n., holotype, slide No. GW13203 <bold>15</bold> <italic><tp:taxon-name><tp:taxon-name-part taxon-name-part-type="genus">Hieromantis</tp:taxon-name-part> <tp:taxon-name-part taxon-name-part-type="species">phaeodora</tp:taxon-name-part></tp:taxon-name></italic> Meyrick, slide No. GW14027 <bold>16</bold> <italic><tp:taxon-name><tp:taxon-name-part taxon-name-part-type="genus">Hieromantis</tp:taxon-name-part> <tp:taxon-name-part taxon-name-part-type="species">kurokoi</tp:taxon-name-part></tp:taxon-name></italic> Yasuda, slide No. GW13138 <bold>17</bold> <italic><tp:taxon-name><tp:taxon-name-part taxon-name-part-type="genus">Hieromantis</tp:taxon-name-part> <tp:taxon-name-part taxon-name-part-type="species">sheni</tp:taxon-name-part></tp:taxon-name></italic> Li &amp; Wang, slide No. GW12299. Scale bars: 0.2 mm.</p></caption><graphic xmlns:xlink="http://www.w3.org/1999/xlink" xlink:href="zookeys-534-085-g004.jpg" position="float" orientation="portrait" xlink:type="simple" id="oo_64436.jpg"/></fig><p><bold>Female genitalia</bold> (Fig. <xref ref-type="fig" rid="F5">18</xref>). Intersegmental membrane between papilla analis and eighth abdominal segment about three times length of papilla analis. Apophysis posterior about 1.5 times length of apophysis anterior. Eighth segment with both anterior and posterior margins straight, with long hairs on posterior margin. Antrum subrectangular, slightly concave on both anterior and posterior margins, width about four times length. Ductus bursae uniformly narrow in posterior 3/4, gradually widened anteriorly, not distinctly separated from corpus bursae. Corpus bursae nearly fusiform, with dense granules near junction with appendix bursae; signum absent. Appendix bursae arising from junction between corpus bursae and ductus bursae, broad tube shaped, longer than four times length of corpus bursae, with several small teeth at base, slightly dilated in medial section.</p><fig id="F5" position="float" orientation="portrait"><label>Figures 18–21.</label><caption><p>Female genitalia of <italic><tp:taxon-name><tp:taxon-name-part taxon-name-part-type="genus">Hieromantis</tp:taxon-name-part></tp:taxon-name></italic> species. <bold>18</bold> <italic><tp:taxon-name><tp:taxon-name-part taxon-name-part-type="genus">Hieromantis</tp:taxon-name-part> <tp:taxon-name-part taxon-name-part-type="species">rectangula</tp:taxon-name-part></tp:taxon-name></italic> sp. n., paratype, slide No. GW13144 <bold>19</bold> <italic><tp:taxon-name><tp:taxon-name-part taxon-name-part-type="genus">Hieromantis</tp:taxon-name-part> <tp:taxon-name-part taxon-name-part-type="species">arcuata</tp:taxon-name-part></tp:taxon-name></italic> sp. n., paratype, slide No. GW13146 <bold>20</bold> <italic><tp:taxon-name><tp:taxon-name-part taxon-name-part-type="genus">Hieromantis</tp:taxon-name-part> <tp:taxon-name-part taxon-name-part-type="species">puerensis</tp:taxon-name-part></tp:taxon-name></italic> sp. n., holotype, slide No. GW13142 <bold>21</bold> <italic><tp:taxon-name><tp:taxon-name-part taxon-name-part-type="genus">Hieromantis</tp:taxon-name-part> <tp:taxon-name-part taxon-name-part-type="species">phaeodora</tp:taxon-name-part></tp:taxon-name></italic> Meyrick, slide No. GW12266. Scale bars: 0.5 mm.</p></caption><graphic xmlns:xlink="http://www.w3.org/1999/xlink" xlink:href="zookeys-534-085-g005.jpg" position="float" orientation="portrait" xlink:type="simple" id="oo_64437.jpg"/></fig></tp:treatment-sec><tp:treatment-sec sec-type="Distribution"><title>Distribution.</title><p>China (Fujian, Hainan, Zhejiang).</p></tp:treatment-sec><tp:treatment-sec sec-type="Etymology"><title>Etymology.</title><p>The specific name is derived from the Latin <italic>rectangulus</italic>, referring to the rectangular juxta in the male genitalia.</p></tp:treatment-sec><tp:treatment-sec><!--Section generated to contain objects referenced in tp:taxon-treatment.--><fig id="F3" position="float" orientation="portrait"><label>Figures 5–12.</label><caption><p>Adults of <italic><tp:taxon-name><tp:taxon-name-part taxon-name-part-type="genus">Hieromantis</tp:taxon-name-part></tp:taxon-name></italic> species. <bold>5</bold> <italic><tp:taxon-name><tp:taxon-name-part taxon-name-part-type="genus">Hieromantis</tp:taxon-name-part> <tp:taxon-name-part taxon-name-part-type="species">kurokoi</tp:taxon-name-part></tp:taxon-name></italic> Yasuda, ♀, head (dorsal view) <bold>6</bold> Ditto, (lateral view) <bold>7</bold> <italic><tp:taxon-name><tp:taxon-name-part taxon-name-part-type="genus">Hieromantis</tp:taxon-name-part> <tp:taxon-name-part taxon-name-part-type="species">rectangula</tp:taxon-name-part></tp:taxon-name></italic> sp. n., holotype, ♂ <bold>8</bold> <italic><tp:taxon-name><tp:taxon-name-part taxon-name-part-type="genus">Hieromantis</tp:taxon-name-part> <tp:taxon-name-part taxon-name-part-type="species">arcuata</tp:taxon-name-part></tp:taxon-name></italic> sp. n., paratype, ♂ <bold>9</bold> <italic><tp:taxon-name><tp:taxon-name-part taxon-name-part-type="genus">Hieromantis</tp:taxon-name-part> <tp:taxon-name-part taxon-name-part-type="species">puerensis</tp:taxon-name-part></tp:taxon-name></italic> sp. n., holotype, ♀ <bold>10</bold> <italic><tp:taxon-name><tp:taxon-name-part taxon-name-part-type="genus">Hieromantis</tp:taxon-name-part> <tp:taxon-name-part taxon-name-part-type="species">phaeodora</tp:taxon-name-part></tp:taxon-name></italic> Meyrick, ♂ <bold>11</bold> <italic><tp:taxon-name><tp:taxon-name-part taxon-name-part-type="genus">Hieromantis</tp:taxon-name-part> <tp:taxon-name-part taxon-name-part-type="species">kurokoi</tp:taxon-name-part></tp:taxon-name></italic> Yasuda, ♀ <bold>12</bold> <italic><tp:taxon-name><tp:taxon-name-part taxon-name-part-type="genus">Hieromantis</tp:taxon-name-part> <tp:taxon-name-part taxon-name-part-type="species">sheni</tp:taxon-name-part></tp:taxon-name></italic> Li &amp; Wang, ♀. Scale bars: 2.0 mm, except 0.5 mm (<bold>5–6</bold>).</p></caption><graphic xmlns:xlink="http://www.w3.org/1999/xlink" xlink:href="zookeys-534-085-g003.jpg" position="float" orientation="portrait" xlink:type="simple" id="oo_64435.jpg"/></fig></tp:treatment-sec></tp:taxon-treatment>
