# Supplementary material for: Review of the genus Hieromantis Meyrick from China, with descriptions of three new species (Lepidoptera, Stathmopodidae)
Source: Zookeys. 2015 Nov 11;(534):85–102. doi: 10.3897/zookeys.534.5997 (PMC4669938; doi:10.3897/zookeys.534.5997)
Supplement: XML Treatment for Hieromantis arcuata [file zookeys.534.5997-treatment3.xml]

<!DOCTYPE tp:taxon-treatment
  PUBLIC "-//TaxonX//DTD Taxonomic Treatment Publishing DTD v0 20100105//EN" "tax-treatment-NSO.dtd">
<tp:taxon-treatment xmlns:tp="http://www.plazi.org/taxpub"><tp:treatment-meta><kwd-group><label>Taxon classification</label><kwd><named-content content-type="kingdom">Animalia</named-content></kwd><kwd><named-content content-type="order">Lepidoptera</named-content></kwd><kwd><named-content content-type="family">Stathmopodidae</named-content></kwd></kwd-group><mixed-citation publication-type="journal"><person-group><name><surname>Guan</surname><given-names>Wei</given-names></name><name><surname>Li</surname><given-names>Houhun</given-names></name></person-group><article-title>Review of the genus <italic><tp:taxon-name><tp:taxon-name-part taxon-name-part-type="genus">Hieromantis</tp:taxon-name-part></tp:taxon-name></italic> Meyrick from China, with descriptions of three new species (<tp:taxon-name><tp:taxon-name-part taxon-name-part-type="order">Lepidoptera</tp:taxon-name-part></tp:taxon-name>, <tp:taxon-name><tp:taxon-name-part taxon-name-part-type="family">Stathmopodidae</tp:taxon-name-part></tp:taxon-name>)</article-title><source>Zookeys</source><day>11</day><month>11</month><year>2015</year><volume>2015</volume><issue>534</issue><fpage>85</fpage><lpage>102</lpage><pub-id pub-id-type="doi">10.3897/zookeys.534.5997</pub-id></mixed-citation></tp:treatment-meta><tp:nomenclature><tp:taxon-name>
                        <tp:taxon-name-part taxon-name-part-type="genus">Hieromantis</tp:taxon-name-part>
                        <tp:taxon-name-part taxon-name-part-type="species">arcuata</tp:taxon-name-part>
                        <object-id xmlns:xlink="http://www.w3.org/1999/xlink" content-type="zoobank" xlink:type="simple">http://zoobank.org/45E1C0A4-47E7-4044-BD44-2BE214C7D881</object-id>
                    </tp:taxon-name><tp:taxon-status xmlns:xlink="http://www.w3.org/1999/xlink" xlink:type="simple">sp. n.</tp:taxon-status><xref ref-type="fig" rid="F3">Figs 8</xref><xref ref-type="fig" rid="F4">, 14</xref><xref ref-type="fig" rid="F5">, 19</xref><!--PageBreak--><!--PageBreak--><!--PageBreak--><!--PageBreak--></tp:nomenclature><tp:treatment-sec sec-type="type material"><title>Type material.</title><p><bold>CHINA: Holotype</bold> ♂, Jiadaoli Farm (<named-content xmlns:xlink="http://www.w3.org/1999/xlink" content-type="dwc:verbatimCoordinates" xlink:type="simple">22°26'N, 114°07'E</named-content>), Hong Kong, 210 m, 12.iv.2007, leg. Houhun Li <italic>et al</italic>., genitalia slide No. GW13203. <bold>Paratypes: Hong Kong</bold>: 1♀, same data as holotype; 1♂, same data as holotype except dated 10.iv.2007; 1♂, 340−455 m, 14.iv.2007, other data same as holotype; 2♀, Gaotang, Xigong, 100 m, 25.ix.2009, leg. Houhun Li; 1♂, Kadoorie Agric. Reaearch Centre Shek Kong N. T., 200 m, 5.viii.1998, leg. R. C. Kendrick; <bold>Guangdong Province</bold>: 1♂, Hebao Island, Zhuhai City, 8 m, 19.i.2010, leg. Houhun Li; <bold>Hainan Province</bold>: 1♀, Mt. Diaoluo, 940 m, 1.vi.2007, leg. Zhiwei Zhang &amp; Weichun Li; 1♀, Mt. Wuzhi, 740 m, 14.iv.2009, leg. Qing Jin &amp; Bingbing Hu; 1♀, Yinggeling, 620 m, 21.v.2010, leg. Bingbing Hu &amp; Jing Zhang; 1♀, Yinggeling, 508 m, 15.vi.2015, leg. Peixin Cong, Wei Guan &amp; Sha Hu; 2♀, Jianfengling, 770 m, 14−16.vii.2014, leg. Peixin Cong, Linjie Liu &amp; Sha Hu; 1♀, Jianfengling, 770 m, 30.v.2015, leg. Peixin Cong, Wei Guan &amp; Sha Hu.</p></tp:treatment-sec><tp:treatment-sec sec-type="Diagnosis"><title>Diagnosis.</title><p>This new species is characterized by the valva having a straight wrinkle that extends from 3/4 of the costa directly to the ventral margin and the costa arched in <!--PageBreak--><!--PageBreak-->basal 3/4 in the male genitalia. It is similar to <italic><tp:taxon-name><tp:taxon-name-part taxon-name-part-type="genus">Hieromantis</tp:taxon-name-part> <tp:taxon-name-part taxon-name-part-type="species">kurokoi</tp:taxon-name-part></tp:taxon-name></italic> Yasuda, 1988 by having similar forewing markings, but can be distinguished by having a subtriangular cucullus in the male genitalia; and the signum surrounded by dense small teeth and the appendix bursae longer than four times length of the corpus bursae in the female genitalia. In <italic><tp:taxon-name><tp:taxon-name-part taxon-name-part-type="genus">Hieromantis</tp:taxon-name-part> <tp:taxon-name-part taxon-name-part-type="species">kurokoi</tp:taxon-name-part></tp:taxon-name></italic>, the cucullus is rounded; there are no small teeth surrounding the signum, and the appendix bursae is approximately as long as the corpus bursae.</p></tp:treatment-sec><tp:treatment-sec sec-type="Description"><title>Description.</title><p>Adult (Fig. <xref ref-type="fig" rid="F3">8</xref>). Wingspan 8.0−9.0 mm. Head with frons silvery white; vertex pale yellowish brown, with suffused gray scales; occiput grayish brown. Labial palpus pale yellowish brown, second segment silvery white on inner side, third segment pale brown on outer side. Antenna with scape pale yellowish brown, margined with yellowish white scales; flagellum brown. Thorax grayish brown; tegula grayish brown in anterior half, silvery gray in posterior half. Forewing grayish brown, with scattered yellowish brown scales, distal 1/5 ochreous brown; grayish brown band extending from costal 2/3 obliquely inward to dorsal 3/5, its inner side set an ill-defined ochre-yellow patch neither reaching costa nor dorsum, its outer side placed a broad silvery white band; dorsum with an elliptical spot located between basal 1/4 and 2/5 consisting of tufts of erect silvery gray scales with metallic luster, its inner side placed a rounded black spot with a white dot in centre, anterior to it set two joined black spots along middle of fold, these four spots forming a large elliptical blotch located between dorsal 1/5 and 2/5, margined with silvery white scales except on dorsum and yellowish brown in middle of cell; cilia pale brown. Hindwing and cilia grayish brown. Legs pale yellowish: fore tibia yellowish brown, tarsus brown; mid tibia dorsally with yellowish white scales in basal half and at apex, ringed with pale brown bristles at apex, tarsus ringed with pale brown bristles at apices of basal two tarsomeres; hind tibia dorsally with dense pale gray deepening to grayish brown bristles, with bundles of pale gray bristles at apex, tarsus dorsally with grayish brown scales on first tarsomere, with brassy brown bristles at apices of basal three tarsomeres, black distally. Abdomen dorsally grayish brown; ventrally grayish white; lateral sides and anal tuft pale gray.</p><p><bold>Male genitalia</bold> (Fig. <xref ref-type="fig" rid="F4">14</xref>). Uncus basally broad, gradually narrowed to 3/4, with long hairs laterally; distal 1/4 short clubbed, bluntly rounded at apex. Gnathos tongue-shaped, with small granules at apex. Tegumen approximately 1.3 times length of uncus. Valva narrow at base, medial portion with dorsal and ventral margins subparallel; with a straight wrinkle extending from 3/4 of costa to ventral margin; costa arched in basal 3/4, concave at 3/4; sacculus straight, apically reaching outer margin of cucullus; cucullus subtriangular, obliquely upturned, rounded at apex, bluntly rounded on outer margin. Vinculum narrowly banded; saccus V shaped, about 1/3 length of uncus. Juxta subrounded, anterior margin sclerotized, with a small pointed medial process; anellus lobes long clubbed, about 2.5 times length of juxta. Aedeagus approximately 1.2 times length of valva, basal 4/5 about uniform, distal 1/5 gradually narrowed, produced to a distal clubbed projection ventrally; with a sclerotized plate placed near base; cornuti consisting of a bunch of fine sclerites extending from basal 1/4 to distal 1/5, and a thick thorn-shaped spine placed between basal 3/5 and near apex centrally.</p><!--PageBreak--><p><bold>Female genitalia</bold> (Fig. <xref ref-type="fig" rid="F5">19</xref>). Intersegmental membrane between papilla analis and eighth abdominal segment about twice length of papilla analis. Apophysis posterior about 1.5 times length of apophysis anterior. Eighth segment straight on posterior margin, with long hairs; eighth tergite with anterior 1/4 rectangular; eighth sternite straight on anterior margin. Antrum subrectangular, width about three times length, concave on anterior margin. Ductus bursae about 3/4 length of corpus bursae, uniformly narrow in posterior 5/6, gradually widened anteriorly. Corpus bursae ovate, with numerous granules posteriorly; signum crescent, arched on anterior edge, dentate on posterior edge, surrounded by dense small teeth. Appendix bursae arising from junction between corpus bursae and ductus bursae, longer than four times length of corpus bursae, lined with several large teeth at base, dilated elliptically between basal 1/2 and 2/3.</p></tp:treatment-sec><tp:treatment-sec sec-type="Distribution"><title>Distribution.</title><p>China (Guangdong, Hainan, Hong Kong).</p></tp:treatment-sec><tp:treatment-sec sec-type="Etymology"><title>Etymology.</title><p>The specific name is derived from the Latin <italic>arcuatus</italic>, referring to the costa arched in the basal 3/4 in the male genitalia.</p></tp:treatment-sec><tp:treatment-sec><!--Section generated to contain objects referenced in tp:taxon-treatment.--><fig id="F3" position="float" orientation="portrait"><label>Figures 5–12.</label><caption><p>Adults of <italic><tp:taxon-name><tp:taxon-name-part taxon-name-part-type="genus">Hieromantis</tp:taxon-name-part></tp:taxon-name></italic> species. <bold>5</bold> <italic><tp:taxon-name><tp:taxon-name-part taxon-name-part-type="genus">Hieromantis</tp:taxon-name-part> <tp:taxon-name-part taxon-name-part-type="species">kurokoi</tp:taxon-name-part></tp:taxon-name></italic> Yasuda, ♀, head (dorsal view) <bold>6</bold> Ditto, (lateral view) <bold>7</bold> <italic><tp:taxon-name><tp:taxon-name-part taxon-name-part-type="genus">Hieromantis</tp:taxon-name-part> <tp:taxon-name-part taxon-name-part-type="species">rectangula</tp:taxon-name-part></tp:taxon-name></italic> sp. n., holotype, ♂ <bold>8</bold> <italic><tp:taxon-name><tp:taxon-name-part taxon-name-part-type="genus">Hieromantis</tp:taxon-name-part> <tp:taxon-name-part taxon-name-part-type="species">arcuata</tp:taxon-name-part></tp:taxon-name></italic> sp. n., paratype, ♂ <bold>9</bold> <italic><tp:taxon-name><tp:taxon-name-part taxon-name-part-type="genus">Hieromantis</tp:taxon-name-part> <tp:taxon-name-part taxon-name-part-type="species">puerensis</tp:taxon-name-part></tp:taxon-name></italic> sp. n., holotype, ♀ <bold>10</bold> <italic><tp:taxon-name><tp:taxon-name-part taxon-name-part-type="genus">Hieromantis</tp:taxon-name-part> <tp:taxon-name-part taxon-name-part-type="species">phaeodora</tp:taxon-name-part></tp:taxon-name></italic> Meyrick, ♂ <bold>11</bold> <italic><tp:taxon-name><tp:taxon-name-part taxon-name-part-type="genus">Hieromantis</tp:taxon-name-part> <tp:taxon-name-part taxon-name-part-type="species">kurokoi</tp:taxon-name-part></tp:taxon-name></italic> Yasuda, ♀ <bold>12</bold> <italic><tp:taxon-name><tp:taxon-name-part taxon-name-part-type="genus">Hieromantis</tp:taxon-name-part> <tp:taxon-name-part taxon-name-part-type="species">sheni</tp:taxon-name-part></tp:taxon-name></italic> Li &amp; Wang, ♀. Scale bars: 2.0 mm, except 0.5 mm (<bold>5–6</bold>).</p></caption><graphic xmlns:xlink="http://www.w3.org/1999/xlink" xlink:href="zookeys-534-085-g003.jpg" position="float" orientation="portrait" xlink:type="simple" id="oo_64435.jpg"/></fig><fig id="F4" position="float" orientation="portrait"><label>Figures 13–17.</label><caption><p>Male genitalia of <italic><tp:taxon-name><tp:taxon-name-part taxon-name-part-type="genus">Hieromantis</tp:taxon-name-part></tp:taxon-name></italic> species. <bold>13</bold> <italic><tp:taxon-name><tp:taxon-name-part taxon-name-part-type="genus">Hieromantis</tp:taxon-name-part> <tp:taxon-name-part taxon-name-part-type="species">rectangula</tp:taxon-name-part></tp:taxon-name></italic> sp. n., holotype, slide No. GW13134 <bold>14</bold> <italic><tp:taxon-name><tp:taxon-name-part taxon-name-part-type="genus">Hieromantis</tp:taxon-name-part> <tp:taxon-name-part taxon-name-part-type="species">arcuata</tp:taxon-name-part></tp:taxon-name></italic> sp. n., holotype, slide No. GW13203 <bold>15</bold> <italic><tp:taxon-name><tp:taxon-name-part taxon-name-part-type="genus">Hieromantis</tp:taxon-name-part> <tp:taxon-name-part taxon-name-part-type="species">phaeodora</tp:taxon-name-part></tp:taxon-name></italic> Meyrick, slide No. GW14027 <bold>16</bold> <italic><tp:taxon-name><tp:taxon-name-part taxon-name-part-type="genus">Hieromantis</tp:taxon-name-part> <tp:taxon-name-part taxon-name-part-type="species">kurokoi</tp:taxon-name-part></tp:taxon-name></italic> Yasuda, slide No. GW13138 <bold>17</bold> <italic><tp:taxon-name><tp:taxon-name-part taxon-name-part-type="genus">Hieromantis</tp:taxon-name-part> <tp:taxon-name-part taxon-name-part-type="species">sheni</tp:taxon-name-part></tp:taxon-name></italic> Li &amp; Wang, slide No. GW12299. Scale bars: 0.2 mm.</p></caption><graphic xmlns:xlink="http://www.w3.org/1999/xlink" xlink:href="zookeys-534-085-g004.jpg" position="float" orientation="portrait" xlink:type="simple" id="oo_64436.jpg"/></fig><fig id="F5" position="float" orientation="portrait"><label>Figures 18–21.</label><caption><p>Female genitalia of <italic><tp:taxon-name><tp:taxon-name-part taxon-name-part-type="genus">Hieromantis</tp:taxon-name-part></tp:taxon-name></italic> species. <bold>18</bold> <italic><tp:taxon-name><tp:taxon-name-part taxon-name-part-type="genus">Hieromantis</tp:taxon-name-part> <tp:taxon-name-part taxon-name-part-type="species">rectangula</tp:taxon-name-part></tp:taxon-name></italic> sp. n., paratype, slide No. GW13144 <bold>19</bold> <italic><tp:taxon-name><tp:taxon-name-part taxon-name-part-type="genus">Hieromantis</tp:taxon-name-part> <tp:taxon-name-part taxon-name-part-type="species">arcuata</tp:taxon-name-part></tp:taxon-name></italic> sp. n., paratype, slide No. GW13146 <bold>20</bold> <italic><tp:taxon-name><tp:taxon-name-part taxon-name-part-type="genus">Hieromantis</tp:taxon-name-part> <tp:taxon-name-part taxon-name-part-type="species">puerensis</tp:taxon-name-part></tp:taxon-name></italic> sp. n., holotype, slide No. GW13142 <bold>21</bold> <italic><tp:taxon-name><tp:taxon-name-part taxon-name-part-type="genus">Hieromantis</tp:taxon-name-part> <tp:taxon-name-part taxon-name-part-type="species">phaeodora</tp:taxon-name-part></tp:taxon-name></italic> Meyrick, slide No. GW12266. Scale bars: 0.5 mm.</p></caption><graphic xmlns:xlink="http://www.w3.org/1999/xlink" xlink:href="zookeys-534-085-g005.jpg" position="float" orientation="portrait" xlink:type="simple" id="oo_64437.jpg"/></fig></tp:treatment-sec></tp:taxon-treatment>
