# Supplementary material for: Review of the genus Hieromantis Meyrick from China, with descriptions of three new species (Lepidoptera, Stathmopodidae)
Source: Zookeys. 2015 Nov 11;(534):85–102. doi: 10.3897/zookeys.534.5997 (PMC4669938; doi:10.3897/zookeys.534.5997)
Supplement: XML Treatment for Hieromantis puerensis [file zookeys.534.5997-treatment4.xml]

<!DOCTYPE tp:taxon-treatment
  PUBLIC "-//TaxonX//DTD Taxonomic Treatment Publishing DTD v0 20100105//EN" "tax-treatment-NSO.dtd">
<tp:taxon-treatment xmlns:tp="http://www.plazi.org/taxpub"><tp:treatment-meta><kwd-group><label>Taxon classification</label><kwd><named-content content-type="kingdom">Animalia</named-content></kwd><kwd><named-content content-type="order">Lepidoptera</named-content></kwd><kwd><named-content content-type="family">Stathmopodidae</named-content></kwd></kwd-group><mixed-citation publication-type="journal"><person-group><name><surname>Guan</surname><given-names>Wei</given-names></name><name><surname>Li</surname><given-names>Houhun</given-names></name></person-group><article-title>Review of the genus <italic><tp:taxon-name><tp:taxon-name-part taxon-name-part-type="genus">Hieromantis</tp:taxon-name-part></tp:taxon-name></italic> Meyrick from China, with descriptions of three new species (<tp:taxon-name><tp:taxon-name-part taxon-name-part-type="order">Lepidoptera</tp:taxon-name-part></tp:taxon-name>, <tp:taxon-name><tp:taxon-name-part taxon-name-part-type="family">Stathmopodidae</tp:taxon-name-part></tp:taxon-name>)</article-title><source>Zookeys</source><day>11</day><month>11</month><year>2015</year><volume>2015</volume><issue>534</issue><fpage>85</fpage><lpage>102</lpage><pub-id pub-id-type="doi">10.3897/zookeys.534.5997</pub-id></mixed-citation></tp:treatment-meta><tp:nomenclature><tp:taxon-name>
                        <tp:taxon-name-part taxon-name-part-type="genus">Hieromantis</tp:taxon-name-part>
                        <tp:taxon-name-part taxon-name-part-type="species">puerensis</tp:taxon-name-part>
                        <object-id xmlns:xlink="http://www.w3.org/1999/xlink" content-type="zoobank" xlink:type="simple">http://zoobank.org/6E3850E2-699A-446C-B7B4-391AC7A4A216</object-id>
                    </tp:taxon-name><tp:taxon-status xmlns:xlink="http://www.w3.org/1999/xlink" xlink:type="simple">sp. n.</tp:taxon-status><xref ref-type="fig" rid="F3">Figs 9</xref><xref ref-type="fig" rid="F5">, 20</xref></tp:nomenclature><tp:treatment-sec sec-type="type material"><title>Type material.</title><p><bold>CHINA: Holotype</bold> ♀, Taiyanghe National Forest Park (<named-content xmlns:xlink="http://www.w3.org/1999/xlink" content-type="dwc:verbatimCoordinates" xlink:type="simple">22°36'N, 101°07'E</named-content>), Pu’er City, Yunnan Province, 1626 m, 7.vii.2013, leg. Shurong Liu, Yuqi Wang &amp; Kaijian Teng, genitalia slide No. GW13142. <bold>Paratypes</bold>: 2♀, same data as holotype except dated 6−7.vii.2013.</p></tp:treatment-sec><tp:treatment-sec sec-type="Diagnosis"><title>Diagnosis.</title><p>This species is superficially similar to <italic><tp:taxon-name><tp:taxon-name-part taxon-name-part-type="genus">Hieromantis</tp:taxon-name-part> <tp:taxon-name-part taxon-name-part-type="species">ephodophora</tp:taxon-name-part></tp:taxon-name></italic> Meyrick, 1897, <italic><tp:taxon-name><tp:taxon-name-part taxon-name-part-type="genus">Hieromantis</tp:taxon-name-part> <tp:taxon-name-part taxon-name-part-type="species">phaeodora</tp:taxon-name-part></tp:taxon-name></italic> Meyrick, 1929, <italic><tp:taxon-name><tp:taxon-name-part taxon-name-part-type="genus">Hieromantis</tp:taxon-name-part> <tp:taxon-name-part taxon-name-part-type="species">kurokoi</tp:taxon-name-part></tp:taxon-name></italic> Yasuda, 1988 and <italic><tp:taxon-name><tp:taxon-name-part taxon-name-part-type="genus">Hieromantis</tp:taxon-name-part> <tp:taxon-name-part taxon-name-part-type="species">arcuata</tp:taxon-name-part></tp:taxon-name></italic> sp. n. It can be easily distinguished from its allies by the female genitalia having a lamella antevaginalis that consists of a pair of posteriorly joined kidney-shaped sclerites and the absence of a signum.</p></tp:treatment-sec><tp:treatment-sec sec-type="Description"><title>Description.</title><p>Adult (Fig. <xref ref-type="fig" rid="F3">9</xref>). Wingspan 9.0−10.5 mm. Head with frons shining white; vertex pale yellowish brown; occiput pale ochreous yellow. Labial palpus silvery white, second segment with scattered pale yellow scales on outer side, third segment yellowish brown on outer side. Antenna with scape silvery white, with suffused yellowish brown scales posteriorly; flagellum ochreous yellow, ringed with brown. Thorax ochreous brown, with a longitudinal silvery white band in anterior half medially; tegula grayish yellow. Forewing brown, distal 1/5 ochreous brown; below costal margin set three pale ochreous yellow shades in basal half; broad grayish brown band extending from costal 1/2 slightly obliquely outward to above distal end of fold, ending in a silvery white spot, edged with narrow ochreous brown band along its inner and outer margins, with a rounded black dot placed at end of inner band above fold, its inner side with a few silvery white scales; inverted trapezoidal pale ochreous yellow patch located between outer band and costal 4/5, its posterior margin reaching beyond end of fold; narrow ochreous brown band extending from costal 3/4 obliquely inward to beyond end of fold, edged with scattered silvery white scales along outer side; dorsum with an ill-defined yellowish white patch at base, with a subovate patch located between basal 1/3 and before middle consisting of tufts of erect shining gray scales, surrounded by six not well separated black spots, margined with white scales along inner and anterior margins; cilia pale brown. Hindwing grayish brown, cilia pale brown. Legs pale yellow: foreleg ringed with black scales at apices of tibia and second tarsomere; mid tibia dorsally with yellowish white hairs, with white bristles at apex, tarsus ringed with blackish brown bristles at apex of second tarsomere; hind tibia dorsally with yellowish brown deepening to brown bristles, tarsus dorsally with grayish brown deepening to brown bristles on basal two tarsomeres, ringed with brown bristles at apices of basal two tarsomeres, distal two tarsomeres snowy white, black at apex. Abdomen dorsally ochreous brown; ventrally pale grayish white.</p><p><bold>Female genitalia</bold> (Fig. <xref ref-type="fig" rid="F5">20</xref>). Intersegmental membrane between papilla analis and eighth abdominal segment about 3.5 times length of papilla analis. Apophysis posterior 1.5 times length of apophysis anterior. Eighth segment straight on both anterior and posterior margins, with long hairs on posterior margin. Lamella antevaginalis consisting of a pair of posteriorly joined kidney-shaped sclerites. Antrum indistinct. Ductus bursae approximately 1.3 times length of corpus bursae, narrow in posterior 1/4, slightly broadened anteriorly. Corpus bursae ovate, with dense granules entirely, with a protrudence carrying dense granules at junction with ductus bursae; signum absent. Appendix bursae arising from junction between corpus bursae and ductus bursae, long, tube shaped, longer than five times length of corpus bursae, slightly dilated near transition with ductus seminalis.</p><p><bold>Male.</bold> Unknown.</p></tp:treatment-sec><tp:treatment-sec sec-type="Distribution"><title>Distribution.</title><p>China (Yunnan).</p></tp:treatment-sec><tp:treatment-sec sec-type="Etymology"><title>Etymology.</title><p>The specific name is derived from the type locality.</p></tp:treatment-sec><tp:treatment-sec><!--Section generated to contain objects referenced in tp:taxon-treatment.--><fig id="F3" position="float" orientation="portrait"><label>Figures 5–12.</label><caption><p>Adults of <italic><tp:taxon-name><tp:taxon-name-part taxon-name-part-type="genus">Hieromantis</tp:taxon-name-part></tp:taxon-name></italic> species. <bold>5</bold> <italic><tp:taxon-name><tp:taxon-name-part taxon-name-part-type="genus">Hieromantis</tp:taxon-name-part> <tp:taxon-name-part taxon-name-part-type="species">kurokoi</tp:taxon-name-part></tp:taxon-name></italic> Yasuda, ♀, head (dorsal view) <bold>6</bold> Ditto, (lateral view) <bold>7</bold> <italic><tp:taxon-name><tp:taxon-name-part taxon-name-part-type="genus">Hieromantis</tp:taxon-name-part> <tp:taxon-name-part taxon-name-part-type="species">rectangula</tp:taxon-name-part></tp:taxon-name></italic> sp. n., holotype, ♂ <bold>8</bold> <italic><tp:taxon-name><tp:taxon-name-part taxon-name-part-type="genus">Hieromantis</tp:taxon-name-part> <tp:taxon-name-part taxon-name-part-type="species">arcuata</tp:taxon-name-part></tp:taxon-name></italic> sp. n., paratype, ♂ <bold>9</bold> <italic><tp:taxon-name><tp:taxon-name-part taxon-name-part-type="genus">Hieromantis</tp:taxon-name-part> <tp:taxon-name-part taxon-name-part-type="species">puerensis</tp:taxon-name-part></tp:taxon-name></italic> sp. n., holotype, ♀ <bold>10</bold> <italic><tp:taxon-name><tp:taxon-name-part taxon-name-part-type="genus">Hieromantis</tp:taxon-name-part> <tp:taxon-name-part taxon-name-part-type="species">phaeodora</tp:taxon-name-part></tp:taxon-name></italic> Meyrick, ♂ <bold>11</bold> <italic><tp:taxon-name><tp:taxon-name-part taxon-name-part-type="genus">Hieromantis</tp:taxon-name-part> <tp:taxon-name-part taxon-name-part-type="species">kurokoi</tp:taxon-name-part></tp:taxon-name></italic> Yasuda, ♀ <bold>12</bold> <italic><tp:taxon-name><tp:taxon-name-part taxon-name-part-type="genus">Hieromantis</tp:taxon-name-part> <tp:taxon-name-part taxon-name-part-type="species">sheni</tp:taxon-name-part></tp:taxon-name></italic> Li &amp; Wang, ♀. Scale bars: 2.0 mm, except 0.5 mm (<bold>5–6</bold>).</p></caption><graphic xmlns:xlink="http://www.w3.org/1999/xlink" xlink:href="zookeys-534-085-g003.jpg" position="float" orientation="portrait" xlink:type="simple" id="oo_64435.jpg"/></fig><fig id="F5" position="float" orientation="portrait"><label>Figures 18–21.</label><caption><p>Female genitalia of <italic><tp:taxon-name><tp:taxon-name-part taxon-name-part-type="genus">Hieromantis</tp:taxon-name-part></tp:taxon-name></italic> species. <bold>18</bold> <italic><tp:taxon-name><tp:taxon-name-part taxon-name-part-type="genus">Hieromantis</tp:taxon-name-part> <tp:taxon-name-part taxon-name-part-type="species">rectangula</tp:taxon-name-part></tp:taxon-name></italic> sp. n., paratype, slide No. GW13144 <bold>19</bold> <italic><tp:taxon-name><tp:taxon-name-part taxon-name-part-type="genus">Hieromantis</tp:taxon-name-part> <tp:taxon-name-part taxon-name-part-type="species">arcuata</tp:taxon-name-part></tp:taxon-name></italic> sp. n., paratype, slide No. GW13146 <bold>20</bold> <italic><tp:taxon-name><tp:taxon-name-part taxon-name-part-type="genus">Hieromantis</tp:taxon-name-part> <tp:taxon-name-part taxon-name-part-type="species">puerensis</tp:taxon-name-part></tp:taxon-name></italic> sp. n., holotype, slide No. GW13142 <bold>21</bold> <italic><tp:taxon-name><tp:taxon-name-part taxon-name-part-type="genus">Hieromantis</tp:taxon-name-part> <tp:taxon-name-part taxon-name-part-type="species">phaeodora</tp:taxon-name-part></tp:taxon-name></italic> Meyrick, slide No. GW12266. Scale bars: 0.5 mm.</p></caption><graphic xmlns:xlink="http://www.w3.org/1999/xlink" xlink:href="zookeys-534-085-g005.jpg" position="float" orientation="portrait" xlink:type="simple" id="oo_64437.jpg"/></fig></tp:treatment-sec></tp:taxon-treatment>
