# Supplementary material for: Review of the genus Hieromantis Meyrick from China, with descriptions of three new species (Lepidoptera, Stathmopodidae)
Source: Zookeys. 2015 Nov 11;(534):85–102. doi: 10.3897/zookeys.534.5997 (PMC4669938; doi:10.3897/zookeys.534.5997)
Supplement: XML Treatment for Hieromantis kurokoi [file zookeys.534.5997-treatment6.xml]

<!DOCTYPE tp:taxon-treatment
  PUBLIC "-//TaxonX//DTD Taxonomic Treatment Publishing DTD v0 20100105//EN" "tax-treatment-NSO.dtd">
<tp:taxon-treatment xmlns:tp="http://www.plazi.org/taxpub"><tp:treatment-meta><kwd-group><label>Taxon classification</label><kwd><named-content content-type="kingdom">Animalia</named-content></kwd><kwd><named-content content-type="order">Lepidoptera</named-content></kwd><kwd><named-content content-type="family">Stathmopodidae</named-content></kwd></kwd-group><mixed-citation publication-type="journal"><person-group><name><surname>Guan</surname><given-names>Wei</given-names></name><name><surname>Li</surname><given-names>Houhun</given-names></name></person-group><article-title>Review of the genus <italic><tp:taxon-name><tp:taxon-name-part taxon-name-part-type="genus">Hieromantis</tp:taxon-name-part></tp:taxon-name></italic> Meyrick from China, with descriptions of three new species (<tp:taxon-name><tp:taxon-name-part taxon-name-part-type="order">Lepidoptera</tp:taxon-name-part></tp:taxon-name>, <tp:taxon-name><tp:taxon-name-part taxon-name-part-type="family">Stathmopodidae</tp:taxon-name-part></tp:taxon-name>)</article-title><source>Zookeys</source><day>11</day><month>11</month><year>2015</year><volume>2015</volume><issue>534</issue><fpage>85</fpage><lpage>102</lpage><pub-id pub-id-type="doi">10.3897/zookeys.534.5997</pub-id></mixed-citation></tp:treatment-meta><tp:nomenclature><tp:taxon-name>
                        <tp:taxon-name-part taxon-name-part-type="genus">Hieromantis</tp:taxon-name-part>
                        <tp:taxon-name-part taxon-name-part-type="species">kurokoi</tp:taxon-name-part>
                    </tp:taxon-name><tp:taxon-authority>Yasuda, 1988</tp:taxon-authority><xref ref-type="fig" rid="F3">Figs 11</xref><xref ref-type="fig" rid="F4">, 16</xref><xref ref-type="fig" rid="F6">, 22</xref><!--PageBreak--><tp:nomenclature-citation-list><tp:nomenclature-citation><tp:taxon-name><tp:taxon-name-part taxon-name-part-type="genus">Hieromantis</tp:taxon-name-part> <tp:taxon-name-part taxon-name-part-type="species">kurokoi</tp:taxon-name-part></tp:taxon-name><comment> Yasuda, 1988: 494. Type locality: Japan.</comment></tp:nomenclature-citation><tp:nomenclature-citation><tp:taxon-name><tp:taxon-name-part taxon-name-part-type="genus">Hieromantis</tp:taxon-name-part> <tp:taxon-name-part taxon-name-part-type="species">nordella</tp:taxon-name-part></tp:taxon-name><comment> Sinev, 1988: 109.</comment></tp:nomenclature-citation></tp:nomenclature-citation-list></tp:nomenclature><tp:treatment-sec sec-type="material"><title>Material examined.</title><p><bold>CHINA: Tianjin</bold>: 1♂, Heishuihe, Mt. Baxian, Ji County, 550 m, 10.vi.2009, leg. Bingbing Hu; 1♀, Heishuihe, Mt. Baxian, Ji County, 600 m, 29.viii.2010, leg. Yinghui Mou &amp; Shurong Liu; 1♀, Xiaogang, Ji County, 29.vi.2013, leg. Tengteng Liu; <bold>Hebei Province</bold>: 1♀, Laoniuyu Village, Jingxing County, Shijiazhuang City, 26.vii.2000, leg. Haili Yu; 1♂, Suanzaoping Village, Neiqiu County, Xingtai City, 670 m, 29.vii.2000, leg. Haili Yu; 1♀, Mt. Wuling, Xinglong County, 800 m, 27.vii.2011, leg. Houhun Li &amp; Yanpeng Cai; <bold>Shanxi Province</bold>: 1♀, Dahe Forest Farm, 1340 m, 15.vii.2012, leg. Qiang Gao &amp; Na Chen; 1♀, Dashuang Village, Magedang Town, Lingchuan County, 773 m, 21.vii.2012, leg. Wei Guan &amp; Xiuchun Wang; 1♂, Zhangma Village, Mt. Li Nature Reserves, Qinshui County, Jincheng City (collected using sweep net in the day), 20.vii.2013, leg. Mingjing Li; 1♀, Dahe Forest Farm, Yicheng County, Linfen City, 1202 m, 24.vii.2013, leg. Shulian Hao &amp; Mingjing Li; 1♀, Sijiao Forest Farm, Taikuanhe Nature Reserves, Linfen City, 893 m, 6.viii.2013, leg. Shulian Hao &amp; Yunfei Peng; 1♂, 2♀, Taikuanhe Nature Reserves, Linfen City, 1020 m, 7.viii.2013, leg. Shulian Hao &amp; Yunfei Peng; 3♀, Taikuanhe Nature Reserves, Linfen City, 1020 m, 8.viii.2013, leg. Shulian Hao &amp; Mingjing Li; 1♂, 3♀, Mt. Tianlong, Taiyuan City, 1280 m, 14−15.vii.2013, leg. Tengteng Liu &amp; Peixin Cong; <bold>Zhejiang Province</bold>: 1♂, 1♀, Chanyuan Temple, Mt. Tianmu, 350 m, 15.v.1999, leg. Houhun Li; 1♀, Tianmu Village, Mt. Tianmu, 335 m, 1.vii.2014, leg. Aihui Yin, Xuemei Hu &amp; Qingyun Wang; 1♀, Laoan, Mt. Tianmu, 555 m, 3.vii.2014, leg. Aihui Yin, Xuemei Hu &amp; Qingyun Wang; 1♀, Xiguan, Mt. Tianmu, 566 m, 19.vii.2014, leg. Aihui Yin, Xuemei Hu &amp; Qingyun Wang; 1♀, Neijiuxian Village, Mt. Jiulong, 430 m, 7.vii.2013, leg. Aihui Yin &amp; Xiuchun Wang; 2♀, Yulingguan, Qingliang Peak, 220 m, 23.vii.2014, leg. Aihui Yin, Xuemei Hu &amp; Qingyun Wang; 2♀, Jiufu Village, Mt. Longtang, 520 m, 26.vii.2014, leg. Aihui Yin, Xuemei Hu &amp; Qingyun Wang; 4♀, Jiufu Village, Mt. Longtang, 520 m, 27−31.viii.2014, leg. Aihui Yin, Qingyun Wang &amp; Suran Li; 1♀, Longxushan Village, Mt. Longxu, 778 m, 22.viii.2014, leg. Aihui Yin, Qingyun Wang &amp; Suran Li; 1♂, Pinggang, Mt. Longxu, 754 m, 23.viii.2014, leg. Aihui Yin, Qingyun Wang &amp; Suran Li; <bold>Anhui Province</bold>: 2♂, 1♀, Tangkou Town, Huangshan City, 5.viii.2004, leg. Jiasheng Xu &amp; Jialiang Zhang; 2♂, 4♀, Tanqiao Town, Huangshan City, 6−7.viii.2004, leg. Jiasheng Xu &amp; Jialiang Zhang; 4♀, Mozitan Town, Huoshan County, 12.viii.2004, leg. Jiasheng Xu &amp; Jialiang Zhang; <bold>Fujian Province</bold>: 2♀, San’gang, Mt. Wuyi, 740 m, 24.v.2004, leg. Haili Yu; <bold>Jiangxi Province</bold>: 1♀, Mt. Jinpen, 18.vii.2006, leg. Jiasheng Xu &amp; Weichun Li; <bold>Henan Province</bold>: 1♂, 1♀, Lingshan Temple, Luoshan County, Xinyang City, 350 m, 23.v.1999, leg. Haili Yu; 2♀, Mt. Song, Dengfeng City, 800 m, 9.vi.2000, leg. Haili Yu; 1♀, Mt. Baotianman, Neixiang County, 1200 m, 13.viii.2006, leg. Hui Zhen &amp; Denghui Kuang; 1♂, Zhuyu Peak, Mt. Yuntai, Jiaozuo City, 1297 m, 11.viii.2014, leg. Peixin Cong, Sha Hu &amp; Linjie Liu; 1♀, Xiuwu Forest Farm, Mt. Yuntai, Jiaozuo City, 1028 m, 14.viii.2014, leg. Peixin Cong, Sha Hu &amp; Linjie Liu; <bold>Hubei Province</bold>: 2♀, Maoba Region, Lichuan City, 700 m, 30.vii.1999, leg. Hounhun Li <italic>et al.</italic>; 1♀, Qingtaiguan Forest Farm, Luotian County, 570 m, 3.vii.2014, leg. Wei Guan &amp; Meiqing Yang; <bold>Hunan Province</bold>: 1♂, 1♀, Cangxi Town, Jinhua County, 8−9.viii.2004, leg. Yunli Xiao; <bold>Guangxi Zhuang Autonomous Region</bold>: 1♀, Qinmu Village, Yongfu County, 160 m, 1.v.2008, leg. Hui Zhen &amp; Li Zhang; 2♀, Qingshan Forest Farm, Pingxiang City, 300 m, 21.vii.2011, leg. Bingbing Hu <italic>et al.</italic>; 1♂, Zhoutong Village, Nanping Town, Yizhou City, 450 m, 17.viii.2011, leg. Shulian Hao &amp; Yinghui Sun; 2♂, 6♀, Shaoping Forest Farm, Pingxiang City, 280 m, 28.iii.2012−19.iv.2012, leg. Xiaofei Yang; 1♀, Nonggang Protection Station, Longzhou County, 25.vii.2013, leg. Xiaofei Yang; 2♀, Miaotou Town, Quanzhou County, Guilin City, 100 m, 26.vii.2013, leg. Xiaofei Yang; <bold>Hainan Province</bold>: 1♀, Mt. Limu, Qiongzhou County, 640 m, 2.v.2014, leg. Tengteng Liu, Wei Guan &amp; Xuemei Hu; <bold>Chongqing</bold>: 1♀, Mt. Jinfo, 1100 m, 6.vi.2013, leg. Xiaofei Yang; <bold>Shaanxi Province</bold>: 1♀, Shuangshipu Town, Feng County, 1050 m, 23.viii.1987, leg. Houhun Li; <bold>Gansu Province</bold>: 1♀, Bifenggou, Wen County, 860 m, 9.vii.2005, leg. Haili Yu.</p><p><bold>Diagnosis.</bold> Adult (Fig. <xref ref-type="fig" rid="F3">11</xref>) with wingspan 6.0−11.0 mm. This species is similar to <italic><tp:taxon-name><tp:taxon-name-part taxon-name-part-type="genus">Hieromantis</tp:taxon-name-part> <tp:taxon-name-part taxon-name-part-type="species">ephodophora</tp:taxon-name-part></tp:taxon-name></italic> Meyrick, 1897 by having similar forewing markings, but <italic><tp:taxon-name><tp:taxon-name-part taxon-name-part-type="genus">Hieromantis</tp:taxon-name-part> <tp:taxon-name-part taxon-name-part-type="species">kurokoi</tp:taxon-name-part></tp:taxon-name></italic> can be separated by the valva having a rounded cucullus in the male genitalia (Fig. <xref ref-type="fig" rid="F4">16</xref>); and the appendix bursae about the same length as the corpus bursae in the female genitalia (Fig. <xref ref-type="fig" rid="F6">22</xref>). In <italic><tp:taxon-name><tp:taxon-name-part taxon-name-part-type="genus">Hieromantis</tp:taxon-name-part> <tp:taxon-name-part taxon-name-part-type="species">ephodophora</tp:taxon-name-part></tp:taxon-name></italic>, the cucullus is subtriangular, and the appendix bursae is about four times length of the corpus bursae (<xref ref-type="bibr" rid="B2">Kasy 1973</xref>: Figs 97–98).</p><fig id="F6" position="float" orientation="portrait"><label>Figures 22–23.</label><caption><p>Female genitalia of <italic><tp:taxon-name><tp:taxon-name-part taxon-name-part-type="genus">Hieromantis</tp:taxon-name-part></tp:taxon-name></italic> species. <bold>22</bold> <italic><tp:taxon-name><tp:taxon-name-part taxon-name-part-type="genus">Hieromantis</tp:taxon-name-part> <tp:taxon-name-part taxon-name-part-type="species">kurokoi</tp:taxon-name-part></tp:taxon-name></italic> Yasuda, slide No. GW13141 <bold>23</bold> <italic><tp:taxon-name><tp:taxon-name-part taxon-name-part-type="genus">Hieromantis</tp:taxon-name-part> <tp:taxon-name-part taxon-name-part-type="species">sheni</tp:taxon-name-part></tp:taxon-name></italic> Li &amp; Wang, slide No. GW14030. Scale bars: 0.5 mm.</p></caption><graphic xmlns:xlink="http://www.w3.org/1999/xlink" xlink:href="zookeys-534-085-g006.jpg" position="float" orientation="portrait" xlink:type="simple" id="oo_64438.jpg"/></fig></tp:treatment-sec><tp:treatment-sec sec-type="Distribution"><title>Distribution.</title><p>China (Anhui, Chongqing, Fujian, Gansu, Guangxi, Hainan, Hebei, Henan, Hubei, Hunan, Jiangxi, Shaanxi, Shanxi, Tianjin, Zhejiang), Japan, Russia.</p></tp:treatment-sec><tp:treatment-sec sec-type="Host plant"><title>Host plant.</title><p><italic><tp:taxon-name><tp:taxon-name-part taxon-name-part-type="genus">Cuscuta</tp:taxon-name-part> <tp:taxon-name-part taxon-name-part-type="species">japonica</tp:taxon-name-part></tp:taxon-name></italic> Choisy (<tp:taxon-name><tp:taxon-name-part taxon-name-part-type="family">Convolvulaceae</tp:taxon-name-part></tp:taxon-name>).</p><!--PageBreak--><!--PageBreak--></tp:treatment-sec><tp:treatment-sec><!--Section generated to contain objects referenced in tp:taxon-treatment.--><fig id="F3" position="float" orientation="portrait"><label>Figures 5–12.</label><caption><p>Adults of <italic><tp:taxon-name><tp:taxon-name-part taxon-name-part-type="genus">Hieromantis</tp:taxon-name-part></tp:taxon-name></italic> species. <bold>5</bold> <italic><tp:taxon-name><tp:taxon-name-part taxon-name-part-type="genus">Hieromantis</tp:taxon-name-part> <tp:taxon-name-part taxon-name-part-type="species">kurokoi</tp:taxon-name-part></tp:taxon-name></italic> Yasuda, ♀, head (dorsal view) <bold>6</bold> Ditto, (lateral view) <bold>7</bold> <italic><tp:taxon-name><tp:taxon-name-part taxon-name-part-type="genus">Hieromantis</tp:taxon-name-part> <tp:taxon-name-part taxon-name-part-type="species">rectangula</tp:taxon-name-part></tp:taxon-name></italic> sp. n., holotype, ♂ <bold>8</bold> <italic><tp:taxon-name><tp:taxon-name-part taxon-name-part-type="genus">Hieromantis</tp:taxon-name-part> <tp:taxon-name-part taxon-name-part-type="species">arcuata</tp:taxon-name-part></tp:taxon-name></italic> sp. n., paratype, ♂ <bold>9</bold> <italic><tp:taxon-name><tp:taxon-name-part taxon-name-part-type="genus">Hieromantis</tp:taxon-name-part> <tp:taxon-name-part taxon-name-part-type="species">puerensis</tp:taxon-name-part></tp:taxon-name></italic> sp. n., holotype, ♀ <bold>10</bold> <italic><tp:taxon-name><tp:taxon-name-part taxon-name-part-type="genus">Hieromantis</tp:taxon-name-part> <tp:taxon-name-part taxon-name-part-type="species">phaeodora</tp:taxon-name-part></tp:taxon-name></italic> Meyrick, ♂ <bold>11</bold> <italic><tp:taxon-name><tp:taxon-name-part taxon-name-part-type="genus">Hieromantis</tp:taxon-name-part> <tp:taxon-name-part taxon-name-part-type="species">kurokoi</tp:taxon-name-part></tp:taxon-name></italic> Yasuda, ♀ <bold>12</bold> <italic><tp:taxon-name><tp:taxon-name-part taxon-name-part-type="genus">Hieromantis</tp:taxon-name-part> <tp:taxon-name-part taxon-name-part-type="species">sheni</tp:taxon-name-part></tp:taxon-name></italic> Li &amp; Wang, ♀. Scale bars: 2.0 mm, except 0.5 mm (<bold>5–6</bold>).</p></caption><graphic xmlns:xlink="http://www.w3.org/1999/xlink" xlink:href="zookeys-534-085-g003.jpg" position="float" orientation="portrait" xlink:type="simple" id="oo_64435.jpg"/></fig><fig id="F4" position="float" orientation="portrait"><label>Figures 13–17.</label><caption><p>Male genitalia of <italic><tp:taxon-name><tp:taxon-name-part taxon-name-part-type="genus">Hieromantis</tp:taxon-name-part></tp:taxon-name></italic> species. <bold>13</bold> <italic><tp:taxon-name><tp:taxon-name-part taxon-name-part-type="genus">Hieromantis</tp:taxon-name-part> <tp:taxon-name-part taxon-name-part-type="species">rectangula</tp:taxon-name-part></tp:taxon-name></italic> sp. n., holotype, slide No. GW13134 <bold>14</bold> <italic><tp:taxon-name><tp:taxon-name-part taxon-name-part-type="genus">Hieromantis</tp:taxon-name-part> <tp:taxon-name-part taxon-name-part-type="species">arcuata</tp:taxon-name-part></tp:taxon-name></italic> sp. n., holotype, slide No. GW13203 <bold>15</bold> <italic><tp:taxon-name><tp:taxon-name-part taxon-name-part-type="genus">Hieromantis</tp:taxon-name-part> <tp:taxon-name-part taxon-name-part-type="species">phaeodora</tp:taxon-name-part></tp:taxon-name></italic> Meyrick, slide No. GW14027 <bold>16</bold> <italic><tp:taxon-name><tp:taxon-name-part taxon-name-part-type="genus">Hieromantis</tp:taxon-name-part> <tp:taxon-name-part taxon-name-part-type="species">kurokoi</tp:taxon-name-part></tp:taxon-name></italic> Yasuda, slide No. GW13138 <bold>17</bold> <italic><tp:taxon-name><tp:taxon-name-part taxon-name-part-type="genus">Hieromantis</tp:taxon-name-part> <tp:taxon-name-part taxon-name-part-type="species">sheni</tp:taxon-name-part></tp:taxon-name></italic> Li &amp; Wang, slide No. GW12299. Scale bars: 0.2 mm.</p></caption><graphic xmlns:xlink="http://www.w3.org/1999/xlink" xlink:href="zookeys-534-085-g004.jpg" position="float" orientation="portrait" xlink:type="simple" id="oo_64436.jpg"/></fig></tp:treatment-sec><ref-list><ref id="B2"><mixed-citation xmlns:xlink="http://www.w3.org/1999/xlink" xlink:type="simple"><person-group><name name-style="western"><surname>Kasy</surname><given-names>F</given-names></name></person-group> (<year>1973</year>) <article-title>Beitrag zur Kenntnis der Famillie <tp:taxon-name><tp:taxon-name-part taxon-name-part-type="family">Stathmopodidae</tp:taxon-name-part></tp:taxon-name> Meyrick, 1913 (<tp:taxon-name><tp:taxon-name-part taxon-name-part-type="order">Lepidoptera</tp:taxon-name-part></tp:taxon-name>, <tp:taxon-name><tp:taxon-name-part taxon-name-part-type="superfamily">Gelechioidea</tp:taxon-name-part></tp:taxon-name>).</article-title> <source>Tijdschrift voor Entomologie</source> <volume>116</volume>(<issue>13</issue>): <fpage>227</fpage>–<lpage>299</lpage>. </mixed-citation></ref></ref-list></tp:taxon-treatment>
