# Supplementary material for: Review of the genus Hieromantis Meyrick from China, with descriptions of three new species (Lepidoptera, Stathmopodidae)
Source: Zookeys. 2015 Nov 11;(534):85–102. doi: 10.3897/zookeys.534.5997 (PMC4669938; doi:10.3897/zookeys.534.5997)
Supplement: XML Treatment for Hieromantis sheni [file zookeys.534.5997-treatment7.xml]

<!DOCTYPE tp:taxon-treatment
  PUBLIC "-//TaxonX//DTD Taxonomic Treatment Publishing DTD v0 20100105//EN" "tax-treatment-NSO.dtd">
<tp:taxon-treatment xmlns:tp="http://www.plazi.org/taxpub"><tp:treatment-meta><kwd-group><label>Taxon classification</label><kwd><named-content content-type="kingdom">Animalia</named-content></kwd><kwd><named-content content-type="order">Lepidoptera</named-content></kwd><kwd><named-content content-type="family">Stathmopodidae</named-content></kwd></kwd-group><mixed-citation publication-type="journal"><person-group><name><surname>Guan</surname><given-names>Wei</given-names></name><name><surname>Li</surname><given-names>Houhun</given-names></name></person-group><article-title>Review of the genus <italic><tp:taxon-name><tp:taxon-name-part taxon-name-part-type="genus">Hieromantis</tp:taxon-name-part></tp:taxon-name></italic> Meyrick from China, with descriptions of three new species (<tp:taxon-name><tp:taxon-name-part taxon-name-part-type="order">Lepidoptera</tp:taxon-name-part></tp:taxon-name>, <tp:taxon-name><tp:taxon-name-part taxon-name-part-type="family">Stathmopodidae</tp:taxon-name-part></tp:taxon-name>)</article-title><source>Zookeys</source><day>11</day><month>11</month><year>2015</year><volume>2015</volume><issue>534</issue><fpage>85</fpage><lpage>102</lpage><pub-id pub-id-type="doi">10.3897/zookeys.534.5997</pub-id></mixed-citation></tp:treatment-meta><tp:nomenclature><tp:taxon-name>
                        <tp:taxon-name-part taxon-name-part-type="genus">Hieromantis</tp:taxon-name-part>
                        <tp:taxon-name-part taxon-name-part-type="species">sheni</tp:taxon-name-part>
                    </tp:taxon-name><tp:taxon-authority>Li &amp; Wang, 2002</tp:taxon-authority><xref ref-type="fig" rid="F3">Figs 12</xref><xref ref-type="fig" rid="F4">, 17</xref><xref ref-type="fig" rid="F6">, 23</xref><!--PageBreak--><tp:nomenclature-citation-list><tp:nomenclature-citation><tp:taxon-name><tp:taxon-name-part taxon-name-part-type="genus">Hieromantis</tp:taxon-name-part> <tp:taxon-name-part taxon-name-part-type="species">sheni</tp:taxon-name-part></tp:taxon-name><comment> Li &amp; Wang, 2002: 503. Type locality: China (Henan).</comment></tp:nomenclature-citation></tp:nomenclature-citation-list></tp:nomenclature><tp:treatment-sec sec-type="type material"><title>Type material.</title><p><bold>CHINA: Holotype</bold> ♂, Huangshian Village, Xixia County, Henan Province, 890 m, 17.vii.1998, leg. Houhun Li. <bold>Paratypes: Henan Province</bold>: 2♀, Mt. Jigong, Xinyang City, 700 m, 9.v.1997, leg. Houhun Li; 12♂, 5♀, Mt. Song, Dengfeng City, 800 m, 9.vi.2000, leg. Haili Yu; <bold>Hebei Province</bold>: 2♂, 3♀, Mt. Xiantai, Jingxing County, 1200 m, 23−24.vi.2000, leg. Haili Yu; <bold>Jiangxi Province</bold>: 1♀, Yushan County, 19.vi.1985, leg. Guangpu Shen.</p></tp:treatment-sec><tp:treatment-sec sec-type="material"><title>Additional material.</title><p><bold>CHINA: Tianjin</bold>: 1♀, Heishuihe, Mt. Baxian, Ji County, 550 m, 11.viii.2009, leg. Jing Zhang <italic>et al.</italic>; 3♂, 2♀, Heishuihe, Mt. Baxian, Ji County, 550 m, 2−14.viii.2010, leg. Yinghui Mou &amp; Shurong Liu; <bold>Hebei Province</bold>: 1♂, Mt. Xiantai, Jingxing County, 1200 m, 24.vii.2000, leg. Haili Yu; <bold>Shanxi Province</bold>: 1♀, Dahe Forest Farm, 1340 m, 12.vii.2012, leg. Qiang Gao &amp; Na Chen; 1♂, 1♀, Dashuang Village, Magedang Town, Lingchuan County, 773 m, 22.vii.2012, leg. Wei Guan &amp; Xiuchun Wang; <bold>Zhejiang Province</bold>: 1♀, Mt. Fengyang, Longquan County, Lishui City, 1470 m, 31.vii.2007, leg. Qing Jin; 3♀, Sanmuping, Mt. Tianmu, 789 m, 15.vii.2014, leg. Aihui Yin, Xuemei Hu &amp; Qingyun Wang; <bold>Henan Province</bold>: 2♀, Mt. Baiyun, Luoyang City, 1560 m, 21.vii.2001, leg. Dandan Zhang; 7♂, 13♀, Shaolin Temple, Mt. Song, Dengfeng City, 700 m, 15−17.vii.2002, leg. Xinpu Wang; 8♂, 5♀, Mt. Baiyun, Song County, 1580 m, 18−23.vii.2002, leg. Xinpu Wang; 1♀, Zhuyu Peak, Mt. Yuntai, Jiaozuo City, 1297 m, 5.viii.2014, leg. Peixin Cong, Sha Hu &amp; Linjie Liu; <bold>Hubei Province</bold>: 1♀, Songbai Town, Shennongjia Forest, 1400 m, 17.vii.2003, leg. Shulian Hao; <bold>Chongqing</bold>: 2♀, Laosimianshan Village, Mt. Simian, 14.vii.2012, leg. Yinghui Sun &amp; Aihui Yin; 2♀, Laosimianshan Village, Mt. Simian, 1280 m, 10.viii.2012, leg. Xiaofei Yang &amp; Tengteng Liu; <bold>Yunnan Province</bold>: 1♀, Taiyanghe Nature Reserves, 1450 m, 30.vii.2014, leg. Zhenguo Zhang; <bold>Shaanxi Province</bold>: 7♂, 3♀, Haoping Temple, Mt. Taibai, 13−16.vii.2005, leg. Ping You.</p></tp:treatment-sec><tp:treatment-sec sec-type="Diagnosis"><title>Diagnosis.</title><p>Adult (Fig. <xref ref-type="fig" rid="F3">12</xref>) with wingspan 7.0−10.5 mm. This species is similar to <italic><tp:taxon-name><tp:taxon-name-part taxon-name-part-type="genus">Hieromantis</tp:taxon-name-part> <tp:taxon-name-part taxon-name-part-type="species">makiosana</tp:taxon-name-part></tp:taxon-name></italic> Yasuda, 1988 by having an obliquely upward-oriented triangular cucullus, but can be separated by having a leaden gray thorax and the distal 1/4 of the forewing dark brown; and the uncus truncate apically in the male genitalia (Fig. <xref ref-type="fig" rid="F4">17</xref>); the presence of a signum and the appendix bursae about the same length as the corpus bursae in the female genitalia (Fig. <xref ref-type="fig" rid="F6">23</xref>). In <italic><tp:taxon-name><tp:taxon-name-part taxon-name-part-type="genus">Hieromantis</tp:taxon-name-part> <tp:taxon-name-part taxon-name-part-type="species">makiosana</tp:taxon-name-part></tp:taxon-name></italic>, the thorax is white, and the forewing is ochreous yellow in the distal 1/5; the uncus is pointed at apex; the corpus bursae lacks a signum, and the appendix bursae is longer than four times length of the corpus bursae. This species is also similar to <italic><tp:taxon-name><tp:taxon-name-part taxon-name-part-type="genus">Hieromantis</tp:taxon-name-part> <tp:taxon-name-part taxon-name-part-type="species">phaeodora</tp:taxon-name-part></tp:taxon-name></italic> Meyrick, 1929, and the differences between them are stated under the latter species.</p></tp:treatment-sec><tp:treatment-sec sec-type="Distribution"><title>Distribution.</title><p>China (Chongqing, Hebei, Henan, Hubei, Jiangxi, Shaanxi, Shanxi, Tianjin, Yunnan, Zhejiang).</p><!--PageBreak--></tp:treatment-sec><tp:treatment-sec><!--Section generated to contain objects referenced in tp:taxon-treatment.--><fig id="F3" position="float" orientation="portrait"><label>Figures 5–12.</label><caption><p>Adults of <italic><tp:taxon-name><tp:taxon-name-part taxon-name-part-type="genus">Hieromantis</tp:taxon-name-part></tp:taxon-name></italic> species. <bold>5</bold> <italic><tp:taxon-name><tp:taxon-name-part taxon-name-part-type="genus">Hieromantis</tp:taxon-name-part> <tp:taxon-name-part taxon-name-part-type="species">kurokoi</tp:taxon-name-part></tp:taxon-name></italic> Yasuda, ♀, head (dorsal view) <bold>6</bold> Ditto, (lateral view) <bold>7</bold> <italic><tp:taxon-name><tp:taxon-name-part taxon-name-part-type="genus">Hieromantis</tp:taxon-name-part> <tp:taxon-name-part taxon-name-part-type="species">rectangula</tp:taxon-name-part></tp:taxon-name></italic> sp. n., holotype, ♂ <bold>8</bold> <italic><tp:taxon-name><tp:taxon-name-part taxon-name-part-type="genus">Hieromantis</tp:taxon-name-part> <tp:taxon-name-part taxon-name-part-type="species">arcuata</tp:taxon-name-part></tp:taxon-name></italic> sp. n., paratype, ♂ <bold>9</bold> <italic><tp:taxon-name><tp:taxon-name-part taxon-name-part-type="genus">Hieromantis</tp:taxon-name-part> <tp:taxon-name-part taxon-name-part-type="species">puerensis</tp:taxon-name-part></tp:taxon-name></italic> sp. n., holotype, ♀ <bold>10</bold> <italic><tp:taxon-name><tp:taxon-name-part taxon-name-part-type="genus">Hieromantis</tp:taxon-name-part> <tp:taxon-name-part taxon-name-part-type="species">phaeodora</tp:taxon-name-part></tp:taxon-name></italic> Meyrick, ♂ <bold>11</bold> <italic><tp:taxon-name><tp:taxon-name-part taxon-name-part-type="genus">Hieromantis</tp:taxon-name-part> <tp:taxon-name-part taxon-name-part-type="species">kurokoi</tp:taxon-name-part></tp:taxon-name></italic> Yasuda, ♀ <bold>12</bold> <italic><tp:taxon-name><tp:taxon-name-part taxon-name-part-type="genus">Hieromantis</tp:taxon-name-part> <tp:taxon-name-part taxon-name-part-type="species">sheni</tp:taxon-name-part></tp:taxon-name></italic> Li &amp; Wang, ♀. Scale bars: 2.0 mm, except 0.5 mm (<bold>5–6</bold>).</p></caption><graphic xmlns:xlink="http://www.w3.org/1999/xlink" xlink:href="zookeys-534-085-g003.jpg" position="float" orientation="portrait" xlink:type="simple" id="oo_64435.jpg"/></fig><fig id="F4" position="float" orientation="portrait"><label>Figures 13–17.</label><caption><p>Male genitalia of <italic><tp:taxon-name><tp:taxon-name-part taxon-name-part-type="genus">Hieromantis</tp:taxon-name-part></tp:taxon-name></italic> species. <bold>13</bold> <italic><tp:taxon-name><tp:taxon-name-part taxon-name-part-type="genus">Hieromantis</tp:taxon-name-part> <tp:taxon-name-part taxon-name-part-type="species">rectangula</tp:taxon-name-part></tp:taxon-name></italic> sp. n., holotype, slide No. GW13134 <bold>14</bold> <italic><tp:taxon-name><tp:taxon-name-part taxon-name-part-type="genus">Hieromantis</tp:taxon-name-part> <tp:taxon-name-part taxon-name-part-type="species">arcuata</tp:taxon-name-part></tp:taxon-name></italic> sp. n., holotype, slide No. GW13203 <bold>15</bold> <italic><tp:taxon-name><tp:taxon-name-part taxon-name-part-type="genus">Hieromantis</tp:taxon-name-part> <tp:taxon-name-part taxon-name-part-type="species">phaeodora</tp:taxon-name-part></tp:taxon-name></italic> Meyrick, slide No. GW14027 <bold>16</bold> <italic><tp:taxon-name><tp:taxon-name-part taxon-name-part-type="genus">Hieromantis</tp:taxon-name-part> <tp:taxon-name-part taxon-name-part-type="species">kurokoi</tp:taxon-name-part></tp:taxon-name></italic> Yasuda, slide No. GW13138 <bold>17</bold> <italic><tp:taxon-name><tp:taxon-name-part taxon-name-part-type="genus">Hieromantis</tp:taxon-name-part> <tp:taxon-name-part taxon-name-part-type="species">sheni</tp:taxon-name-part></tp:taxon-name></italic> Li &amp; Wang, slide No. GW12299. Scale bars: 0.2 mm.</p></caption><graphic xmlns:xlink="http://www.w3.org/1999/xlink" xlink:href="zookeys-534-085-g004.jpg" position="float" orientation="portrait" xlink:type="simple" id="oo_64436.jpg"/></fig><fig id="F6" position="float" orientation="portrait"><label>Figures 22–23.</label><caption><p>Female genitalia of <italic><tp:taxon-name><tp:taxon-name-part taxon-name-part-type="genus">Hieromantis</tp:taxon-name-part></tp:taxon-name></italic> species. <bold>22</bold> <italic><tp:taxon-name><tp:taxon-name-part taxon-name-part-type="genus">Hieromantis</tp:taxon-name-part> <tp:taxon-name-part taxon-name-part-type="species">kurokoi</tp:taxon-name-part></tp:taxon-name></italic> Yasuda, slide No. GW13141 <bold>23</bold> <italic><tp:taxon-name><tp:taxon-name-part taxon-name-part-type="genus">Hieromantis</tp:taxon-name-part> <tp:taxon-name-part taxon-name-part-type="species">sheni</tp:taxon-name-part></tp:taxon-name></italic> Li &amp; Wang, slide No. GW14030. Scale bars: 0.5 mm.</p></caption><graphic xmlns:xlink="http://www.w3.org/1999/xlink" xlink:href="zookeys-534-085-g006.jpg" position="float" orientation="portrait" xlink:type="simple" id="oo_64438.jpg"/></fig></tp:treatment-sec></tp:taxon-treatment>
